# Supplementary material for: Who participates? Who frequents? Exploring the correlates of sports participation among Chinese adults: evidence from national survey
Source: Front Psychol. 2026 Jan 9;16:1621125. doi: 10.3389/fpsyg.2025.1621125 (PMC12827589; doi:10.3389/fpsyg.2025.1621125)
Supplement: Supplementary file 1 [file Table_1.xls]

## Sheet: Sheet1
							Test of covariance between independent variables in the sports participation subsample
	相关性
				provincesGDP5最高1最低	type1城市2农村	A2性别1男2女	A4民族1为汉，0为少数	A5宗教信仰不信教为1，信教为0	A7a学历1最低，5最高	A15身体健康状况2不健康，3一般，4比较健康，5健	A16健康问题影响2频繁影响，5从不	A17心情抑郁2频繁抑郁，5从不	A25迁移本地人1，外地人0	A28_5上网1从不。5频繁	A30_10看比赛4看比赛，5从不	A43_a社会阶级评分	A43e社会经济地位2上层，5下层	A53加班1加班，0不加班	A64家庭经济1低水平，4高水平	A66汽车1有，2没	A68b未成年子女0无，11个，22个及以上	A69婚姻1有，0无	年龄	收入的对数	BIM分类
	斯皮尔曼 Rho	provincesGDP5最高1最低	相关系数	1	0.03	-.040*	-.165**	-.052**	.048**	.035*	0.023	0.029	.033*	-.069**	-.070**	-.042*	0.017	.047**	0.014	-.061**	-.044**	-0.02	-.075**	.055**	0.001
			显著性（双尾）	.	0.077	0.019	0	0.002	0.005	0.041	0.181	0.091	0.05	0	0	0.012	0.323	0.005	0.411	0	0.01	0.241	0	0.001	0.939
			N	3491	3491	3491	3491	3491	3491	3491	3491	3491	3491	3491	3491	3491	3491	3491	3491	3491	3491	3491	3491	3491	3491
		type1城市2农村	相关系数	0.03	1	-.058**	-.174**	-0.002	-.199**	-.088**	-.129**	-.128**	.246**	0.015	0.032	-.105**	.100**	.080**	-.094**	.071**	.034*	0.013	0.03	-.298**	-0.015
			显著性（双尾）	0.077	.	0.001	0	0.913	0	0	0	0	0	0.375	0.056	0	0	0	0	0	0.047	0.445	0.076	0	0.364
			N	3491	3491	3491	3491	3491	3491	3491	3491	3491	3491	3491	3491	3491	3491	3491	3491	3491	3491	3491	3491	3491	3491
		A2性别1男2女	相关系数	-.040*	-.058**	1	-0.009	-.074**	0.028	-0.033	-.038*	-.088**	-.114**	-.044**	.102**	0.033	-0.01	-.133**	-.060**	-0.006	-.038*	-.057**	-.112**	-.240**	-.077**
			显著性（双尾）	0.019	0.001	.	0.615	0	0.096	0.054	0.023	0	0	0.01	0	0.05	0.541	0	0	0.735	0.023	0.001	0	0	0
			N	3491	3491	3491	3491	3491	3491	3491	3491	3491	3491	3491	3491	3491	3491	3491	3491	3491	3491	3491	3491	3491	3491
		A4民族1为汉，0为少数	相关系数	-.165**	-.174**	-0.009	1	.221**	0.022	0.014	.036*	.040*	-0.019	.040*	.080**	-0.019	-0.03	-0.025	0.002	0.01	.033*	0.019	.046**	.052**	0.004
			显著性（双尾）	0	0	0.615	.	0	0.198	0.397	0.034	0.018	0.266	0.018	0	0.271	0.077	0.14	0.891	0.55	0.049	0.264	0.007	0.002	0.793
			N	3491	3491	3491	3491	3491	3491	3491	3491	3491	3491	3491	3491	3491	3491	3491	3491	3491	3491	3491	3491	3491	3491
		A5宗教信仰不信教为1，信教为0	相关系数	-.052**	-0.002	-.074**	.221**	1	0.006	.043*	0.026	0.031	.040*	0	0.012	-0.031	0.011	.038*	0.016	-.038*	-0.026	.058**	-0.033	.038*	-0.007
			显著性（双尾）	0.002	0.913	0	0	.	0.728	0.012	0.119	0.068	0.019	0.996	0.483	0.066	0.511	0.025	0.336	0.024	0.118	0.001	0.054	0.026	0.659
			N	3491	3491	3491	3491	3491	3491	3491	3491	3491	3491	3491	3491	3491	3491	3491	3491	3491	3491	3491	3491	3491	3491
		A7a学历1最低，5最高	相关系数	.048**	-.199**	0.028	0.022	0.006	1	.087**	.077**	.040*	-.104**	-0.016	-.084**	.103**	-.097**	-0.017	.136**	-.194**	-.193**	.038*	-.224**	.322**	0.028
			显著性（双尾）	0.005	0	0.096	0.198	0.728	.	0	0	0.019	0	0.35	0	0	0	0.325	0	0	0	0.026	0	0	0.094
			N	3491	3491	3491	3491	3491	3491	3491	3491	3491	3491	3491	3491	3491	3491	3491	3491	3491	3491	3491	3491	3491	3491
		A15身体健康状况2不健康，3一般，4比较健康，5健	相关系数	.035*	-.088**	-0.033	0.014	.043*	.087**	1	.487**	.349**	0.004	-.056**	-.064**	.171**	-.183**	.132**	.217**	-.153**	-.188**	.093**	-.273**	.189**	-.050**
			显著性（双尾）	0.041	0	0.054	0.397	0.012	0	.	0	0	0.803	0.001	0	0	0	0	0	0	0	0	0	0	0.003
			N	3491	3491	3491	3491	3491	3491	3491	3491	3491	3491	3491	3491	3491	3491	3491	3491	3491	3491	3491	3491	3491	3491
		A16健康问题影响2频繁影响，5从不	相关系数	0.023	-.129**	-.038*	.036*	0.026	.077**	.487**	1	.484**	-0.02	-.077**	-0.026	.127**	-.116**	.089**	.165**	-.154**	-.156**	.097**	-.208**	.205**	-.037*
			显著性（双尾）	0.181	0	0.023	0.034	0.119	0	0	.	0	0.235	0	0.124	0	0	0	0	0	0	0	0	0	0.029
			N	3491	3491	3491	3491	3491	3491	3491	3491	3491	3491	3491	3491	3491	3491	3491	3491	3491	3491	3491	3491	3491	3491
		A17心情抑郁2频繁抑郁，5从不	相关系数	0.029	-.128**	-.088**	.040*	0.031	.040*	.349**	.484**	1	-0.017	-0.025	0.017	.165**	-.171**	-0.005	.200**	-.073**	0.022	.077**	0.013	.157**	0.029
			显著性（双尾）	0.091	0	0	0.018	0.068	0.019	0	0	.	0.321	0.134	0.312	0	0	0.769	0	0	0.193	0	0.445	0	0.088
			N	3491	3491	3491	3491	3491	3491	3491	3491	3491	3491	3491	3491	3491	3491	3491	3491	3491	3491	3491	3491	3491	3491
		A25迁移本地人1，外地人0	相关系数	.033*	.246**	-.114**	-0.019	.040*	-.104**	0.004	-0.02	-0.017	1	-0.014	0.003	-0.025	-0.007	.058**	0.018	.049**	.053**	0.017	0.029	-.143**	-0.018
			显著性（双尾）	0.05	0	0	0.266	0.019	0	0.803	0.235	0.321	.	0.411	0.86	0.142	0.665	0.001	0.296	0.004	0.002	0.319	0.088	0	0.277
			N	3491	3491	3491	3491	3491	3491	3491	3491	3491	3491	3491	3491	3491	3491	3491	3491	3491	3491	3491	3491	3491	3491
		A28_5上网1从不。5频繁	相关系数	-.069**	0.015	-.044**	.040*	0	-0.016	-.056**	-.077**	-0.025	-0.014	1	.112**	0.012	0.008	-.090**	-0.015	.089**	.145**	-.107**	.233**	-.092**	0.009
			显著性（双尾）	0	0.375	0.01	0.018	0.996	0.35	0.001	0	0.134	0.411	.	0	0.47	0.656	0	0.371	0	0	0	0	0	0.588
			N	3491	3491	3491	3491	3491	3491	3491	3491	3491	3491	3491	3491	3491	3491	3491	3491	3491	3491	3491	3491	3491	3491
		A30_10看比赛4看比赛，5从不	相关系数	-.070**	0.032	.102**	.080**	0.012	-.084**	-.064**	-0.026	0.017	0.003	.112**	1	-.039*	.041*	-0.029	-.047**	.070**	.106**	-.056**	.141**	-.144**	.039*
			显著性（双尾）	0	0.056	0	0	0.483	0	0	0.124	0.312	0.86	0	.	0.021	0.016	0.092	0.005	0	0	0.001	0	0	0.02
			N	3491	3491	3491	3491	3491	3491	3491	3491	3491	3491	3491	3491	3491	3491	3491	3491	3491	3491	3491	3491	3491	3491
		A43_a社会阶级评分	相关系数	-.042*	-.105**	0.033	-0.019	-0.031	.103**	.171**	.127**	.165**	-0.025	0.012	-.039*	1	-.591**	-.057**	.378**	-.124**	-0.001	0.015	0.026	.173**	-0.027
			显著性（双尾）	0.012	0	0.05	0.271	0.066	0	0	0	0	0.142	0.47	0.021	.	0	0.001	0	0	0.941	0.368	0.129	0	0.113
			N	3491	3491	3491	3491	3491	3491	3491	3491	3491	3491	3491	3491	3491	3491	3491	3491	3491	3491	3491	3491	3491	3491
		A43e社会经济地位2上层，5下层	相关系数	0.017	.100**	-0.01	-0.03	0.011	-.097**	-.183**	-.116**	-.171**	-0.007	0.008	.041*	-.591**	1	.082**	-.476**	.134**	-0.01	-.040*	-.033*	-.213**	0.027
			显著性（双尾）	0.323	0	0.541	0.077	0.511	0	0	0	0	0.665	0.656	0.016	0	.	0	0	0	0.546	0.019	0.049	0	0.115
			N	3491	3491	3491	3491	3491	3491	3491	3491	3491	3491	3491	3491	3491	3491	3491	3491	3491	3491	3491	3491	3491	3491
		A53加班1加班，0不加班	相关系数	.047**	.080**	-.133**	-0.025	.038*	-0.017	.132**	.089**	-0.005	.058**	-.090**	-0.029	-.057**	.082**	1	-.038*	-.058**	-.240**	.098**	-.333**	.181**	-.047**
			显著性（双尾）	0.005	0	0	0.14	0.025	0.325	0	0	0.769	0.001	0	0.092	0.001	0	.	0.026	0.001	0	0	0	0	0.006
			N	3491	3491	3491	3491	3491	3491	3491	3491	3491	3491	3491	3491	3491	3491	3491	3491	3491	3491	3491	3491	3491	3491
		A64家庭经济1低水平，4高水平	相关系数	0.014	-.094**	-.060**	0.002	0.016	.136**	.217**	.165**	.200**	0.018	-0.015	-.047**	.378**	-.476**	-.038*	1	-.244**	-0.017	.036*	-0.005	.292**	-0.026
			显著性（双尾）	0.411	0	0	0.891	0.336	0	0	0	0	0.296	0.371	0.005	0	0	0.026	.	0	0.313	0.036	0.749	0	0.124
			N	3491	3491	3491	3491	3491	3491	3491	3491	3491	3491	3491	3491	3491	3491	3491	3491	3491	3491	3491	3491	3491	3491
		A66汽车1有，2没	相关系数	-.061**	.071**	-0.006	0.01	-.038*	-.194**	-.153**	-.154**	-.073**	.049**	.089**	.070**	-.124**	.134**	-.058**	-.244**	1	.228**	-.106**	.317**	-.234**	0.005
			显著性（双尾）	0	0	0.735	0.55	0.024	0	0	0	0	0.004	0	0	0	0	0.001	0	.	0	0	0	0	0.782
			N	3491	3491	3491	3491	3491	3491	3491	3491	3491	3491	3491	3491	3491	3491	3491	3491	3491	3491	3491	3491	3491	3491
		A68b未成年子女0无，11个，22个及以上	相关系数	-.044**	.034*	-.038*	.033*	-0.026	-.193**	-.188**	-.156**	0.022	.053**	.145**	.106**	-0.001	-0.01	-.240**	-0.017	.228**	1	-.135**	.689**	-.214**	.058**
			显著性（双尾）	0.01	0.047	0.023	0.049	0.118	0	0	0	0.193	0.002	0	0	0.941	0.546	0	0.313	0	.	0	0	0	0.001
			N	3491	3491	3491	3491	3491	3491	3491	3491	3491	3491	3491	3491	3491	3491	3491	3491	3491	3491	3491	3491	3491	3491
		A69婚姻1有，0无	相关系数	-0.02	0.013	-.057**	0.019	.058**	.038*	.093**	.097**	.077**	0.017	-.107**	-.056**	0.015	-.040*	.098**	.036*	-.106**	-.135**	1	-.220**	.054**	0.013
			显著性（双尾）	0.241	0.445	0.001	0.264	0.001	0.026	0	0	0	0.319	0	0.001	0.368	0.019	0	0.036	0	0	.	0	0.001	0.444
			N	3491	3491	3491	3491	3491	3491	3491	3491	3491	3491	3491	3491	3491	3491	3491	3491	3491	3491	3491	3491	3491	3491
		年龄	相关系数	-.075**	0.03	-.112**	.046**	-0.033	-.224**	-.273**	-.208**	0.013	0.029	.233**	.141**	0.026	-.033*	-.333**	-0.005	.317**	.689**	-.220**	1	-.222**	.060**
			显著性（双尾）	0	0.076	0	0.007	0.054	0	0	0	0.445	0.088	0	0	0.129	0.049	0	0.749	0	0	0	.	0	0
			N	3491	3491	3491	3491	3491	3491	3491	3491	3491	3491	3491	3491	3491	3491	3491	3491	3491	3491	3491	3491	3491	3491
		收入的对数	相关系数	.055**	-.298**	-.240**	.052**	.038*	.322**	.189**	.205**	.157**	-.143**	-.092**	-.144**	.173**	-.213**	.181**	.292**	-.234**	-.214**	.054**	-.222**	1	-0.022
			显著性（双尾）	0.001	0	0	0.002	0.026	0	0	0	0	0	0	0	0	0	0	0	0	0	0.001	0	.	0.2
			N	3491	3491	3491	3491	3491	3491	3491	3491	3491	3491	3491	3491	3491	3491	3491	3491	3491	3491	3491	3491	3491	3491
		BIM分类	相关系数	0.001	-0.015	-.077**	0.004	-0.007	0.028	-.050**	-.037*	0.029	-0.018	0.009	.039*	-0.027	0.027	-.047**	-0.026	0.005	.058**	0.013	.060**	-0.022	1
			显著性（双尾）	0.939	0.364	0	0.793	0.659	0.094	0.003	0.029	0.088	0.277	0.588	0.02	0.113	0.115	0.006	0.124	0.782	0.001	0.444	0	0.2	.
			N	3491	3491	3491	3491	3491	3491	3491	3491	3491	3491	3491	3491	3491	3491	3491	3491	3491	3491	3491	3491	3491	3491
	* 在 0.05 级别（双尾），相关性显著。
	** 在 0.01 级别（双尾），相关性显著。
						Test for covariance between total sample independent variables
	相关性
				provincesGDP5最高1最低	type1城市2农村	A2性别1男2女	A4民族1为汉，0为少数	A5宗教信仰不信教为1，信教为0	A7a学历1最低，5最高	A15身体健康状况2不健康，3一般，4比较健康，5健	A16健康问题影响2频繁影响，5从不	A17心情抑郁2频繁抑郁，5从不	A25迁移本地人1，外地人0	A28_5上网1从不。5频繁	A30_10看比赛4看比赛，5从不	A43_a社会阶级评分	A43e社会经济地位2上层，5下层	A53加班1加班，0不加班	A64家庭经济1低水平，4高水平	A66汽车1有，2没	A68b未成年子女0无，11个，22个及以上	A69婚姻1有，0无	年龄	是否参与	收入的对数	BIM分类
	斯皮尔曼 Rho	provincesGDP5最高1最低	相关系数	1	.038**	-0.015	-.149**	-.042**	0.022	.036**	.027*	0.022	0.022	-.062**	-.059**	-.049**	.041**	0.01	0.01	-.055**	-.037**	-0.022	-.067**	.037**	.039**	0.01
			显著性（双尾）	.	0.004	0.264	0	0.002	0.097	0.007	0.046	0.104	0.099	0	0	0	0.002	0.457	0.443	0	0.006	0.096	0	0.005	0.003	0.446
			N	5581	5581	5581	5581	5581	5581	5581	5581	5581	5581	5581	5581	5581	5581	5581	5581	5581	5581	5581	5581	5581	5581	5581
		type1城市2农村	相关系数	.038**	1	-.045**	-.180**	-0.019	-.184**	-.121**	-.144**	-.130**	.238**	.060**	.074**	-.114**	.112**	.036**	-.099**	.095**	.070**	0.008	.054**	-.230**	-.334**	-0.019
			显著性（双尾）	0.004	.	0.001	0	0.166	0	0	0	0	0	0	0	0	0	0.007	0	0	0	0.56	0	0	0	0.146
			N	5581	5581	5581	5581	5581	5581	5581	5581	5581	5581	5581	5581	5581	5581	5581	5581	5581	5581	5581	5581	5581	5581	5581
		A2性别1男2女	相关系数	-0.015	-.045**	1	-0.011	-.071**	.053**	-0.025	-.040**	-.095**	-.124**	-.041**	.085**	.028*	-0.025	-.149**	-.038**	-0.007	-.034*	-.053**	-.106**	-.028*	-.247**	-.027*
			显著性（双尾）	0.264	0.001	.	0.425	0	0	0.064	0.003	0	0	0.002	0	0.036	0.057	0	0.005	0.603	0.011	0	0	0.036	0	0.045
			N	5581	5581	5581	5581	5581	5581	5581	5581	5581	5581	5581	5581	5581	5581	5581	5581	5581	5581	5581	5581	5581	5581	5581
		A4民族1为汉，0为少数	相关系数	-.149**	-.180**	-0.011	1	.232**	0.011	0.019	.033*	.035**	-0.022	0.025	.069**	-0.02	-0.023	-0.019	0.006	0.009	.034*	0.016	.056**	0.022	.069**	-0.015
			显著性（双尾）	0	0	0.425	.	0	0.406	0.154	0.012	0.008	0.106	0.061	0	0.131	0.081	0.148	0.629	0.495	0.011	0.224	0	0.101	0	0.262
			N	5581	5581	5581	5581	5581	5581	5581	5581	5581	5581	5581	5581	5581	5581	5581	5581	5581	5581	5581	5581	5581	5581	5581
		A5宗教信仰不信教为1，信教为0	相关系数	-.042**	-0.019	-.071**	.232**	1	0.002	.033*	0.022	.034*	.031*	-0.003	0.001	-0.025	0.019	.045**	0.009	-0.017	-0.017	.048**	-0.02	0.009	.041**	-0.01
			显著性（双尾）	0.002	0.166	0	0	.	0.865	0.014	0.101	0.01	0.021	0.804	0.935	0.064	0.166	0.001	0.512	0.197	0.201	0	0.127	0.498	0.002	0.474
			N	5581	5581	5581	5581	5581	5581	5581	5581	5581	5581	5581	5581	5581	5581	5581	5581	5581	5581	5581	5581	5581	5581	5581
		A7a学历1最低，5最高	相关系数	0.022	-.184**	.053**	0.011	0.002	1	.076**	.064**	.043**	-.079**	-0.003	-.086**	.086**	-.103**	-0.026	.113**	-.144**	-.136**	0.019	-.135**	.147**	.230**	0.026
			显著性（双尾）	0.097	0	0	0.406	0.865	.	0	0	0.001	0	0.808	0	0	0	0.054	0	0	0	0.161	0	0	0	0.055
			N	5581	5581	5581	5581	5581	5581	5581	5581	5581	5581	5581	5581	5581	5581	5581	5581	5581	5581	5581	5581	5581	5581	5581
		A15身体健康状况2不健康，3一般，4比较健康，5健	相关系数	.036**	-.121**	-0.025	0.019	.033*	.076**	1	.566**	.391**	-0.016	-.116**	-.086**	.179**	-.206**	.157**	.239**	-.185**	-.208**	.104**	-.298**	.144**	.227**	-.071**
			显著性（双尾）	0.007	0	0.064	0.154	0.014	0	.	0	0	0.244	0	0	0	0	0	0	0	0	0	0	0	0	0
			N	5581	5581	5581	5581	5581	5581	5581	5581	5581	5581	5581	5581	5581	5581	5581	5581	5581	5581	5581	5581	5581	5581	5581
		A16健康问题影响2频繁影响，5从不	相关系数	.027*	-.144**	-.040**	.033*	0.022	.064**	.566**	1	.498**	-.037**	-.137**	-.067**	.151**	-.162**	.130**	.202**	-.192**	-.198**	.115**	-.276**	.149**	.234**	-.041**
			显著性（双尾）	0.046	0	0.003	0.012	0.101	0	0	.	0	0.005	0	0	0	0	0	0	0	0	0	0	0	0	0.002
			N	5581	5581	5581	5581	5581	5581	5581	5581	5581	5581	5581	5581	5581	5581	5581	5581	5581	5581	5581	5581	5581	5581	5581
		A17心情抑郁2频繁抑郁，5从不	相关系数	0.022	-.130**	-.095**	.035**	.034*	.043**	.391**	.498**	1	-.028*	-.047**	-0.016	.181**	-.205**	.031*	.235**	-.109**	-0.021	.088**	-.042**	.087**	.192**	0.013
			显著性（双尾）	0.104	0	0	0.008	0.01	0.001	0	0	.	0.035	0	0.237	0	0	0.021	0	0	0.113	0	0.002	0	0	0.329
			N	5581	5581	5581	5581	5581	5581	5581	5581	5581	5581	5581	5581	5581	5581	5581	5581	5581	5581	5581	5581	5581	5581	5581
		A25迁移本地人1，外地人0	相关系数	0.022	.238**	-.124**	-0.022	.031*	-.079**	-0.016	-.037**	-.028*	1	0.013	.028*	-.035**	0.018	.044**	0	.061**	.073**	0.004	.048**	-.088**	-.142**	-0.006
			显著性（双尾）	0.099	0	0	0.106	0.021	0	0.244	0.005	0.035	.	0.344	0.033	0.008	0.172	0.001	0.971	0	0	0.752	0	0	0	0.649
			N	5581	5581	5581	5581	5581	5581	5581	5581	5581	5581	5581	5581	5581	5581	5581	5581	5581	5581	5581	5581	5581	5581	5581
		A28_5上网1从不。5频繁	相关系数	-.062**	.060**	-.041**	0.025	-0.003	-0.003	-.116**	-.137**	-.047**	0.013	1	.130**	0.001	.032*	-.121**	-.043**	.129**	.196**	-.147**	.352**	-.148**	-.155**	0.008
			显著性（双尾）	0	0	0.002	0.061	0.804	0.808	0	0	0	0.344	.	0	0.951	0.016	0	0.001	0	0	0	0	0	0	0.566
			N	5581	5581	5581	5581	5581	5581	5581	5581	5581	5581	5581	5581	5581	5581	5581	5581	5581	5581	5581	5581	5581	5581	5581
		A30_10看比赛4看比赛，5从不	相关系数	-.059**	.074**	.085**	.069**	0.001	-.086**	-.086**	-.067**	-0.016	.028*	.130**	1	-.064**	.074**	-.032*	-.070**	.093**	.119**	-.061**	.149**	-.227**	-.169**	.044**
			显著性（双尾）	0	0	0	0	0.935	0	0	0	0.237	0.033	0	.	0	0	0.018	0	0	0	0	0	0	0	0.001
			N	5581	5581	5581	5581	5581	5581	5581	5581	5581	5581	5581	5581	5581	5581	5581	5581	5581	5581	5581	5581	5581	5581	5581
		A43_a社会阶级评分	相关系数	-.049**	-.114**	.028*	-0.02	-0.025	.086**	.179**	.151**	.181**	-.035**	0.001	-.064**	1	-.613**	-.034*	.389**	-.140**	-0.016	.038**	0.013	.129**	.182**	-0.018
			显著性（双尾）	0	0	0.036	0.131	0.064	0	0	0	0	0.008	0.951	0	.	0	0.011	0	0	0.221	0.004	0.335	0	0	0.175
			N	5581	5581	5581	5581	5581	5581	5581	5581	5581	5581	5581	5581	5581	5581	5581	5581	5581	5581	5581	5581	5581	5581	5581
		A43e社会经济地位2上层，5下层	相关系数	.041**	.112**	-0.025	-0.023	0.019	-.103**	-.206**	-.162**	-.205**	0.018	.032*	.074**	-.613**	1	.048**	-.495**	.157**	0.022	-.048**	0.005	-.152**	-.225**	0.016
			显著性（双尾）	0.002	0	0.057	0.081	0.166	0	0	0	0	0.172	0.016	0	0	.	0	0	0	0.097	0	0.723	0	0	0.239
			N	5581	5581	5581	5581	5581	5581	5581	5581	5581	5581	5581	5581	5581	5581	5581	5581	5581	5581	5581	5581	5581	5581	5581
		A53加班1加班，0不加班	相关系数	0.01	.036**	-.149**	-0.019	.045**	-0.026	.157**	.130**	.031*	.044**	-.121**	-.032*	-.034*	.048**	1	-0.022	-.067**	-.219**	.108**	-.324**	0	.228**	-.044**
			显著性（双尾）	0.457	0.007	0	0.148	0.001	0.054	0	0	0.021	0.001	0	0.018	0.011	0	.	0.106	0	0	0	0	0.997	0	0.001
			N	5581	5581	5581	5581	5581	5581	5581	5581	5581	5581	5581	5581	5581	5581	5581	5581	5581	5581	5581	5581	5581	5581	5581
		A64家庭经济1低水平，4高水平	相关系数	0.01	-.099**	-.038**	0.006	0.009	.113**	.239**	.202**	.235**	0	-.043**	-.070**	.389**	-.495**	-0.022	1	-.260**	-.038**	.073**	-.034*	.154**	.277**	-.034*
			显著性（双尾）	0.443	0	0.005	0.629	0.512	0	0	0	0	0.971	0.001	0	0	0	0.106	.	0	0.005	0	0.012	0	0	0.01
			N	5581	5581	5581	5581	5581	5581	5581	5581	5581	5581	5581	5581	5581	5581	5581	5581	5581	5581	5581	5581	5581	5581	5581
		A66汽车1有，2没	相关系数	-.055**	.095**	-0.007	0.009	-0.017	-.144**	-.185**	-.192**	-.109**	.061**	.129**	.093**	-.140**	.157**	-.067**	-.260**	1	.218**	-.110**	.293**	-.167**	-.229**	-0.005
			显著性（双尾）	0	0	0.603	0.495	0.197	0	0	0	0	0	0	0	0	0	0	0	.	0	0	0	0	0	0.701
			N	5581	5581	5581	5581	5581	5581	5581	5581	5581	5581	5581	5581	5581	5581	5581	5581	5581	5581	5581	5581	5581	5581	5581
		A68b未成年子女0无，11个，22个及以上	相关系数	-.037**	.070**	-.034*	.034*	-0.017	-.136**	-.208**	-.198**	-0.021	.073**	.196**	.119**	-0.016	0.022	-.219**	-.038**	.218**	1	-.144**	.670**	-.128**	-.214**	.056**
			显著性（双尾）	0.006	0	0.011	0.011	0.201	0	0	0	0.113	0	0	0	0.221	0.097	0	0.005	0	.	0	0	0	0	0
			N	5581	5581	5581	5581	5581	5581	5581	5581	5581	5581	5581	5581	5581	5581	5581	5581	5581	5581	5581	5581	5581	5581	5581
		A69婚姻1有，0无	相关系数	-0.022	0.008	-.053**	0.016	.048**	0.019	.104**	.115**	.088**	0.004	-.147**	-.061**	.038**	-.048**	.108**	.073**	-.110**	-.144**	1	-.255**	.053**	.067**	-0.005
			显著性（双尾）	0.096	0.56	0	0.224	0	0.161	0	0	0	0.752	0	0	0.004	0	0	0	0	0	.	0	0	0	0.691
			N	5581	5581	5581	5581	5581	5581	5581	5581	5581	5581	5581	5581	5581	5581	5581	5581	5581	5581	5581	5581	5581	5581	5581
		年龄	相关系数	-.067**	.054**	-.106**	.056**	-0.02	-.135**	-.298**	-.276**	-.042**	.048**	.352**	.149**	0.013	0.005	-.324**	-.034*	.293**	.670**	-.255**	1	-.151**	-.220**	.057**
			显著性（双尾）	0	0	0	0	0.127	0	0	0	0.002	0	0	0	0.335	0.723	0	0.012	0	0	0	.	0	0	0
			N	5581	5581	5581	5581	5581	5581	5581	5581	5581	5581	5581	5581	5581	5581	5581	5581	5581	5581	5581	5581	5581	5581	5581
		是否参与	相关系数	.037**	-.230**	-.028*	0.022	0.009	.147**	.144**	.149**	.087**	-.088**	-.148**	-.227**	.129**	-.152**	0	.154**	-.167**	-.128**	.053**	-.151**	1	.268**	-.042**
			显著性（双尾）	0.005	0	0.036	0.101	0.498	0	0	0	0	0	0	0	0	0	0.997	0	0	0	0	0	.	0	0.002
			N	5581	5581	5581	5581	5581	5581	5581	5581	5581	5581	5581	5581	5581	5581	5581	5581	5581	5581	5581	5581	5581	5581	5581
		收入的对数	相关系数	.039**	-.334**	-.247**	.069**	.041**	.230**	.227**	.234**	.192**	-.142**	-.155**	-.169**	.182**	-.225**	.228**	.277**	-.229**	-.214**	.067**	-.220**	.268**	1	-0.021
			显著性（双尾）	0.003	0	0	0	0.002	0	0	0	0	0	0	0	0	0	0	0	0	0	0	0	0	.	0.122
			N	5581	5581	5581	5581	5581	5581	5581	5581	5581	5581	5581	5581	5581	5581	5581	5581	5581	5581	5581	5581	5581	5581	5581
		BIM分类	相关系数	0.01	-0.019	-.027*	-0.015	-0.01	0.026	-.071**	-.041**	0.013	-0.006	0.008	.044**	-0.018	0.016	-.044**	-.034*	-0.005	.056**	-0.005	.057**	-.042**	-0.021	1
			显著性（双尾）	0.446	0.146	0.045	0.262	0.474	0.055	0	0.002	0.329	0.649	0.566	0.001	0.175	0.239	0.001	0.01	0.701	0	0.691	0	0.002	0.122	.
			N	5581	5581	5581	5581	5581	5581	5581	5581	5581	5581	5581	5581	5581	5581	5581	5581	5581	5581	5581	5581	5581	5581	5581
	** 在 0.01 级别（双尾），相关性显著。
	* 在 0.05 级别（双尾），相关性显著。
