# Supplementary material for: Who participates? Who frequents? Exploring the correlates of sports participation among Chinese adults: evidence from national survey
Source: Front Psychol. 2026 Jan 9;16:1621125. doi: 10.3389/fpsyg.2025.1621125 (PMC12827589; doi:10.3389/fpsyg.2025.1621125)
Supplement: Supplementary file 3 [file Table_3.xlsx]

## Sheet: 最终出是否合格参与频率的数据
参与频率	provincesGDP5最高1最低	type1城市2农村	A2性别1男2女	A4民族1为汉，0为少数	A5宗教信仰不信教为1，信教为0	A7a学历1最低，5最高	A15身体健康状况2不健康，3一般，4比较健康，5健	A16健康问题影响2频繁影响，5从不	A17心情抑郁2频繁抑郁，5从不	A25迁移本地人1，外地人0	A28_5上网1从不。5频繁	A30_10看比赛4看比赛，5从不	A43_a社会阶级评分	A43e社会经济地位2上层，5下层	A53加班1加班，0不加班	A64家庭经济1低水平，4高水平	A66汽车1有，2没	A68b未成年子女0无，11个，22个及以上	A69婚姻1有，0无	年龄	高频参与	收入的对数	BIM分类
3	4	1	2	1	1	4	4	4	4	0	4	4	2	4	0	2	1	1	1	36	0	11.0021	1
3	4	1	2	1	1	3	4	4	4	0	3	5	2	3	0	2	1	3	1	64	0	10.8198	2
2	4	1	2	1	1	4	3	3	2	0	4	5	3	4	0	2	2	3	1	53	0	11.7753	1
3	4	1	1	1	1	2	3	4	2	1	5	5	2	5	0	2	2	3	1	64	0	10.309	1
5	4	1	2	1	1	2	4	5	5	0	5	4	4	2	0	3	1	3	0	80	1	11.0021	1
5	4	1	2	1	0	1	3	5	5	0	5	5	4	2	0	3	2	3	0	75	1	11.1419	2
5	4	1	2	1	0	3	2	2	2	0	3	5	1	5	0	1	2	3	1	62	1	10.779	1
5	4	1	1	1	0	4	4	4	5	0	3	4	1	4	0	2	2	3	1	74	1	10.4913	1
5	1	1	2	1	1	5	4	5	5	1	5	5	2	3	0	4	1	3	1	71	1	10.309	2
2	1	1	2	1	1	3	5	5	5	1	4	5	3	3	0	3	1	1	1	45	0	11.7753	1
2	1	1	2	1	1	3	4	5	5	1	3	5	3	3	0	3	1	3	1	63	0	0	1
2	1	1	2	1	1	3	5	5	5	0	4	5	2	3	0	3	1	2	1	39	0	10.309	1
2	1	1	2	1	1	4	3	4	4	1	3	5	2	4	1	2	1	1	1	42	0	9.90354	2
5	1	1	2	1	1	2	2	2	3	1	5	5	4	4	0	3	1	3	1	57	1	9.39275	1
4	1	1	2	1	1	3	3	5	4	1	4	5	1	5	0	4	1	3	1	46	1	0	1
5	1	1	2	1	1	4	5	5	5	0	4	5	3	2	0	4	1	3	1	63	1	11.6953	2
5	1	1	1	1	1	2	2	4	3	1	3	5	2	2	0	2	1	1	1	44	1	11.0021	1
5	1	1	1	1	1	4	4	4	4	0	2	5	4	3	0	4	1	3	1	65	1	11.2898	2
5	1	1	1	1	1	1	4	4	4	1	5	5	3	3	0	3	2	3	0	81	1	10.779	1
2	1	1	1	1	1	3	3	5	5	1	4	5	1	5	0	1	2	3	1	48	0	10.309	2
4	1	1	1	1	1	3	3	4	4	1	3	4	3	4	1	3	1	3	1	49	1	10.5967	2
5	1	1	2	1	1	1	2	2	3	1	5	5	3	3	0	3	1	3	0	67	1	7.90138	2
5	1	1	1	1	1	3	5	5	5	1	4	4	3	3	0	3	1	3	1	66	1	10.309	1
3	1	1	2	1	1	3	3	3	4	0	4	5	1	5	0	1	1	3	1	45	0	0	3
3	3	2	2	1	1	2	2	2	2	1	5	5	1	4	1	1	1	3	1	52	0	9.21044	1
5	1	1	1	1	1	2	4	5	5	1	1	5	1	4	1	3	1	1	1	51	1	10.309	2
5	1	1	2	1	1	1	5	5	5	1	3	5	3	2	0	3	1	3	1	53	1	9.90354	1
5	1	1	2	1	1	3	3	4	5	0	4	5	2	4	0	3	2	3	1	68	1	10.5967	2
2	1	1	2	1	1	3	4	4	3	1	4	4	2	4	1	2	2	1	1	34	0	9.90354	1
2	1	1	2	1	1	1	4	5	5	0	1	5	3	3	0	3	1	3	1	65	0	9.54688	1
5	1	1	2	1	1	3	5	4	3	0	4	5	3	3	0	4	2	3	1	80	1	11.4076	1
5	3	1	2	1	0	2	3	3	3	1	3	4	3	3	0	2	1	3	1	47	1	10.8198	1
2	3	2	2	1	1	2	4	5	3	1	4	5	3	3	0	3	1	2	1	31	0	0	2
2	1	1	1	1	1	3	4	5	5	1	4	5	2	4	1	2	2	2	1	35	0	11.2898	2
5	3	2	1	1	1	3	3	5	5	1	4	5	2	2	0	1	2	1	1	40	1	0	1
3	1	1	1	1	1	1	3	4	5	1	2	5	3	5	1	3	1	1	1	55	0	10.7144	2
3	1	1	1	1	1	1	4	3	3	1	5	5	3	3	1	3	2	3	1	67	0	10.1267	1
5	1	1	1	1	1	1	2	2	5	1	1	5	1	4	0	2	2	3	1	73	1	7.47591	2
5	1	1	1	1	1	1	5	4	5	1	5	5	3	3	0	3	2	3	0	82	1	9.21044	2
5	3	1	2	1	0	1	4	2	3	0	4	4	1	5	0	2	2	3	1	56	1	0	2
3	1	1	1	1	1	2	5	5	5	1	3	5	3	5	0	3	2	3	1	61	0	0	1
4	3	1	2	1	1	1	3	5	5	0	4	5	2	5	1	2	1	1	1	37	1	9.90354	1
2	1	1	2	1	1	2	3	5	5	0	2	4	3	3	1	4	1	1	0	30	0	11.6953	1
3	1	1	2	1	1	1	3	5	3	1	2	5	1	5	1	2	1	2	1	45	0	9.90354	2
5	1	1	2	1	1	2	3	3	3	1	4	5	1	5	0	2	1	1	1	49	1	0	2
4	3	1	2	1	1	3	3	2	2	1	1	5	1	4	0	2	2	3	1	59	1	10.1267	3
3	1	1	2	1	1	3	4	4	4	1	2	4	4	2	0	4	1	3	1	67	0	10.5558	2
2	1	1	1	1	1	3	3	5	5	1	4	5	2	5	0	3	2	3	1	66	0	9.90354	2
4	3	2	2	1	1	1	4	5	4	1	3	5	1	5	1	1	2	1	1	51	1	10.309	1
2	1	1	2	1	1	4	3	4	4	0	4	5	2	4	1	2	1	1	1	34	0	9.90354	2
2	1	1	2	1	1	4	3	3	4	0	4	5	3	4	1	2	1	3	0	48	0	11.2253	1
5	3	2	2	1	1	4	4	5	5	1	4	5	3	3	0	3	2	3	1	67	1	11.0021	1
3	3	2	2	1	1	2	2	3	4	1	4	5	3	3	0	3	2	3	1	70	0	8.98732	1
3	3	1	2	1	1	1	3	3	3	1	3	5	3	4	0	3	1	3	1	56	0	0	2
3	1	1	1	1	1	4	4	5	5	0	3	4	3	3	0	4	1	2	1	42	0	12.6115	2
5	3	2	2	1	1	1	4	2	2	1	5	4	1	4	1	3	1	1	1	49	1	11.1273	1
3	3	1	1	1	1	3	3	3	3	1	3	4	2	5	1	3	2	3	1	67	0	10.779	1
5	3	1	1	1	1	2	4	5	4	1	3	5	2	4	0	3	2	3	1	65	1	10.4631	1
5	1	1	1	1	1	4	5	4	5	1	4	5	3	3	0	3	1	1	1	51	1	11.0021	3
4	1	1	1	1	1	4	4	4	5	1	4	5	3	2	1	4	1	1	1	48	1	15.895	2
2	3	1	2	1	1	4	4	5	3	1	3	5	2	5	1	3	2	2	1	38	0	10.309	2
4	3	1	2	1	1	2	4	5	5	1	5	5	2	4	0	2	2	3	1	62	1	11.0021	2
5	3	1	2	1	1	2	5	5	5	1	4	5	2	3	0	3	2	3	1	45	1	10.309	1
3	3	1	2	1	1	1	3	4	3	0	4	5	3	3	1	3	2	3	1	28	0	9.90354	3
3	3	1	2	1	1	5	4	4	3	1	5	5	3	3	1	2	2	3	1	68	0	9.21044	1
4	1	1	2	1	1	2	4	4	5	1	3	5	3	2	1	3	2	3	1	58	1	11.0021	1
4	1	1	1	1	1	3	4	4	4	1	2	5	4	2	0	4	2	3	0	83	1	11.0021	2
3	3	1	2	1	1	5	3	3	3	0	5	5	3	3	0	2	1	3	0	79	0	9.54688	1
2	3	2	1	1	1	2	4	5	4	1	3	5	2	4	1	2	1	2	1	35	0	11.1982	1
5	1	1	1	1	1	2	2	5	2	1	4	5	2	4	0	2	1	3	1	65	1	10.5967	2
4	3	1	2	1	1	1	2	2	2	0	3	5	3	4	1	2	2	3	1	59	1	9.90354	1
3	1	1	2	1	1	2	4	4	4	1	3	5	4	3	0	3	1	2	1	34	0	9.21044	2
4	1	1	2	1	1	3	4	5	5	0	4	5	3	3	0	3	1	3	1	53	1	11.0021	1
3	1	1	1	1	1	4	4	5	3	0	4	4	2	4	0	3	1	1	1	25	0	10.5967	2
2	1	1	1	1	1	1	3	2	5	0	5	5	3	3	0	4	2	3	1	82	0	8.3666	2
5	1	1	2	1	1	2	3	5	5	0	4	5	1	5	0	1	2	3	1	55	1	0	2
3	1	1	2	1	1	1	4	5	4	1	3	4	2	5	0	3	1	3	1	47	0	0	1
5	1	1	1	1	1	2	2	2	4	1	5	4	3	3	1	2	2	3	1	56	1	9.90354	1
5	1	1	2	1	1	2	5	5	5	1	5	5	2	4	0	3	1	1	1	50	1	10.8198	2
5	3	1	1	1	1	1	2	5	5	1	5	5	1	5	0	3	1	3	0	80	1	8.66579	1
3	3	1	2	1	1	2	3	2	3	1	3	5	2	4	1	2	2	3	1	54	0	10.2989	1
5	3	2	2	1	1	1	3	4	4	1	3	5	3	2	1	3	1	3	1	49	1	9.90354	1
2	4	1	1	1	1	4	5	4	4	1	4	4	4	2	0	3	2	3	1	51	0	13.1224	2
2	3	1	2	1	1	2	3	4	4	0	1	5	3	4	1	2	1	1	1	36	0	10.309	1
3	1	1	2	1	1	5	4	5	5	1	2	5	3	4	0	1	2	3	1	56	0	0	2
4	1	1	1	0	1	3	3	4	2	1	4	5	2	4	1	2	1	1	1	44	1	11.4076	2
4	1	1	1	1	1	2	2	3	2	1	3	5	2	4	1	2	2	1	1	49	1	9.90354	2
5	1	1	2	1	1	3	4	5	3	1	4	5	3	3	1	4	1	1	1	46	1	10.4631	1
3	3	1	2	1	1	3	4	4	4	1	4	5	1	5	0	3	1	3	1	49	0	10.5967	2
4	3	2	2	1	1	5	2	2	2	1	5	5	1	5	0	2	2	3	1	61	1	9.90354	1
2	1	1	2	1	1	2	4	4	4	0	2	5	3	4	1	2	2	1	1	43	0	10.4913	2
3	1	1	2	1	1	4	3	3	3	0	4	5	3	3	0	4	1	3	1	75	0	11.3942	2
3	3	1	1	1	1	2	3	5	5	1	5	5	4	2	0	4	1	3	1	68	0	11.4616	2
2	3	2	2	1	1	2	4	5	5	1	1	5	4	2	1	3	1	3	1	52	0	10.309	2
3	3	2	2	1	1	2	5	5	3	1	4	5	1	5	1	2	2	2	1	34	0	0	1
5	4	1	2	1	0	2	2	5	4	0	3	5	1	5	0	2	1	3	0	63	1	8.88198	2
5	1	2	2	1	1	1	3	4	5	1	1	5	3	4	1	2	1	3	1	71	1	8.51739	2
5	3	1	1	1	1	2	4	5	5	0	5	5	3	3	0	3	2	3	1	63	1	10.5558	1
5	1	2	2	1	1	2	3	5	4	1	4	5	1	5	0	2	2	3	1	65	1	8.0067	1
2	1	2	2	1	1	2	4	5	3	0	4	5	3	3	1	3	1	1	1	41	0	9.61587	1
2	1	2	2	1	1	1	2	3	3	1	2	5	2	5	1	1	2	3	1	49	0	8.41205	2
4	1	1	1	1	1	2	5	5	5	1	4	5	3	4	1	3	1	2	1	35	1	10.5967	1
5	1	1	1	0	1	2	4	5	5	0	5	5	3	5	0	4	1	3	1	80	1	11.0021	2
5	3	1	1	1	1	1	4	5	5	1	5	5	4	5	0	3	2	3	1	78	1	0	1
4	3	1	1	1	1	2	5	5	4	1	3	4	3	4	1	2	2	2	0	35	1	11.1563	1
2	3	1	2	1	0	4	4	5	5	0	4	5	3	4	1	2	1	1	1	32	0	11.2898	1
3	3	1	1	1	1	3	5	5	5	1	4	5	2	3	0	3	1	3	1	56	0	11.6953	2
5	3	1	1	1	1	1	4	5	3	1	4	5	4	3	0	3	1	3	1	62	1	0	2
5	1	2	1	1	1	3	4	5	4	1	4	5	2	4	1	3	2	3	0	63	1	10.309	2
3	1	2	2	1	1	2	4	5	4	1	1	5	3	3	0	3	2	3	1	65	0	7.6014	2
4	1	2	1	1	1	4	3	4	4	1	3	5	2	4	1	3	1	1	0	36	1	11.2898	2
4	3	2	1	1	1	2	4	3	3	1	3	5	2	4	0	3	1	2	1	41	1	11.3504	2
2	1	1	2	1	1	1	5	5	5	0	5	5	3	4	0	2	1	3	1	39	0	0	2
2	1	1	2	1	1	2	3	4	3	0	3	5	2	3	0	3	1	2	1	39	0	0	1
4	1	1	2	1	1	2	3	2	3	1	2	5	2	4	0	2	2	2	1	41	1	0	1
3	1	2	2	1	1	1	4	3	4	1	5	5	2	3	1	3	2	3	1	72	0	0	1
2	1	1	1	1	1	2	5	5	5	0	3	5	2	4	1	3	1	1	1	24	0	11.5129	1
5	3	2	1	1	1	2	3	5	5	1	3	4	4	2	1	4	1	2	1	38	1	12.6115	3
4	1	1	2	1	1	1	2	4	5	1	1	5	2	3	0	3	2	3	1	61	1	6.21661	1
4	1	1	2	1	1	3	2	4	4	0	2	5	2	4	0	2	1	3	1	59	1	8.51739	1
5	1	2	1	1	1	2	4	5	5	1	5	4	4	4	0	3	2	3	1	77	1	8.44269	1
4	3	1	1	1	0	4	5	5	5	1	4	5	4	2	0	3	2	3	1	66	1	11.5129	2
3	1	1	2	1	1	2	4	4	4	0	4	5	3	3	1	2	1	3	1	50	0	10.9151	1
5	1	1	2	1	1	3	3	5	5	1	4	4	2	4	0	3	2	3	1	64	1	10.779	1
4	1	1	2	1	1	2	4	3	4	1	3	5	3	3	0	3	1	1	1	42	1	8.51739	2
4	1	1	2	1	1	1	2	2	4	1	5	5	3	3	0	2	2	3	0	67	1	8.38777	1
5	1	2	2	1	1	5	3	4	3	1	5	4	3	3	0	3	2	2	1	58	1	9.90354	2
4	1	1	2	1	1	4	4	4	4	0	4	4	3	2	0	4	2	3	1	58	1	10.4163	1
5	3	1	1	1	1	2	4	4	4	0	5	4	3	3	0	4	2	3	1	75	1	11.1844	2
5	3	1	2	1	1	5	3	3	3	1	5	5	3	3	0	4	1	3	1	70	1	8.0265	2
5	3	1	1	1	1	2	4	4	4	0	3	4	3	3	0	3	2	3	1	59	1	11.0021	1
4	3	1	2	1	1	4	4	4	4	1	3	5	4	2	1	4	1	3	1	47	1	11.8494	1
5	3	1	2	1	1	2	3	3	4	1	4	5	2	3	1	3	2	3	0	46	1	10.309	2
5	3	1	1	1	1	2	5	5	4	1	5	5	3	3	1	3	2	3	0	77	1	9.90354	1
4	3	1	2	1	1	2	3	5	3	0	3	5	3	3	0	2	1	3	1	42	1	10.309	3
3	3	1	2	1	1	2	3	4	5	0	4	4	1	5	0	2	1	1	1	49	0	0	1
2	3	2	2	1	1	2	5	5	3	1	3	5	2	3	1	3	1	2	1	36	0	11.0021	1
3	1	1	1	1	1	2	3	5	4	1	2	4	2	5	0	3	1	1	1	52	0	11.0021	1
2	1	1	2	1	1	3	3	5	5	0	3	5	3	3	0	3	1	1	1	39	0	10.7996	2
5	3	1	2	1	1	5	3	3	3	1	5	5	2	4	0	2	2	3	1	59	1	0	2
5	1	1	1	1	1	4	2	5	2	0	5	5	3	3	0	3	2	3	0	84	1	11.2645	1
5	1	2	2	1	1	2	2	2	4	0	5	5	1	5	1	3	2	1	1	56	1	9.90354	2
3	1	2	1	1	1	1	5	5	4	1	5	5	2	4	1	1	2	1	1	46	0	11.2898	1
5	1	2	1	1	1	5	4	5	5	0	3	5	1	4	0	4	2	3	1	63	1	12.4292	1
5	1	1	1	1	1	2	3	4	4	1	3	5	3	4	1	3	2	1	1	47	1	0	1
5	3	2	1	1	1	2	3	4	4	1	5	5	1	4	0	3	2	3	1	73	1	9.21841	1
3	3	2	2	1	1	3	3	3	3	1	3	5	3	3	1	3	1	2	1	35	0	0	1
5	3	2	1	1	1	2	5	5	5	1	5	5	4	3	0	3	1	3	1	66	1	9.03611	1
2	3	2	2	1	1	4	4	5	4	1	3	5	4	3	1	2	1	2	1	34	0	11.6953	1
2	3	2	1	1	1	3	4	4	5	1	3	5	2	4	1	3	1	2	1	34	0	10.8198	1
4	3	2	1	1	1	2	5	5	5	1	3	5	2	4	1	2	2	3	1	56	1	10.309	1
5	3	1	2	1	1	5	2	2	2	1	5	5	3	3	0	3	1	2	0	68	1	0	1
2	1	2	1	1	1	3	2	2	3	1	5	5	3	3	0	2	2	3	1	64	0	0	1
3	3	1	1	1	1	4	4	4	2	1	4	4	3	3	1	3	1	1	1	29	0	9.90354	1
5	1	1	1	1	1	2	5	5	2	1	5	5	1	4	1	3	2	3	1	64	1	10.5967	2
5	1	1	1	1	1	2	5	5	5	1	4	5	2	4	1	2	1	2	1	43	1	11.0021	2
2	1	2	2	1	1	3	3	5	4	0	4	5	3	3	0	3	2	1	1	35	0	0	1
4	1	1	1	1	1	4	5	5	5	1	4	4	3	3	0	4	1	2	1	41	1	11.5129	1
5	1	2	2	1	1	2	4	5	5	1	4	5	3	3	1	3	1	3	1	68	1	9.61587	2
3	3	1	1	1	1	1	2	3	3	1	5	5	2	4	0	3	1	3	1	69	0	8.83942	2
5	1	1	2	1	1	2	3	5	4	0	3	5	1	4	0	3	2	3	1	63	1	10.309	2
3	1	1	1	1	1	4	4	5	4	0	3	4	3	3	0	2	1	1	1	40	0	12.2061	1
2	3	1	2	1	1	4	5	5	4	0	2	5	4	3	0	3	1	2	1	35	0	11.0021	1
2	1	1	2	1	1	3	5	4	5	1	3	5	1	4	1	2	1	1	1	33	0	0	1
5	1	1	1	1	1	3	5	5	5	1	5	5	3	2	1	3	2	3	0	64	1	9.21044	1
5	3	1	2	1	1	5	2	3	4	1	5	5	2	4	0	3	1	3	1	68	1	0	1
2	1	2	1	1	1	2	2	3	3	1	4	5	2	5	1	2	2	3	1	58	0	9.21044	2
3	1	1	1	1	1	4	4	5	4	0	4	5	2	4	1	3	1	2	1	32	0	11.5129	2
5	1	1	2	1	1	3	5	5	5	1	3	4	2	3	0	3	1	2	1	32	1	11.2898	1
4	1	1	2	1	1	4	4	5	3	0	4	4	3	3	1	3	1	1	1	42	1	11.5129	1
5	3	1	2	1	1	2	3	2	2	0	5	5	2	4	0	2	2	3	1	70	1	8.91476	1
5	1	1	2	1	1	4	4	5	5	1	4	5	1	4	0	2	1	1	1	27	1	11.2253	2
5	1	1	2	1	1	3	4	5	5	0	4	5	3	3	0	3	2	3	1	84	1	11.0021	1
4	1	2	1	1	1	1	2	2	4	1	5	5	3	5	0	2	2	3	0	75	1	0	2
2	1	2	2	1	1	1	5	4	4	1	5	5	2	2	0	1	2	2	1	72	0	0	1
5	1	2	2	1	1	1	4	5	5	1	5	5	1	5	0	3	2	3	1	68	1	0	1
2	1	1	2	1	1	2	3	2	5	0	4	5	2	4	0	2	2	3	1	65	0	8.2943	2
3	1	1	2	1	1	4	3	4	3	0	4	5	3	3	0	3	1	2	1	34	0	9.90354	1
3	5	1	2	1	1	2	4	5	4	1	4	5	3	5	0	1	1	3	1	57	0	8.2943	2
4	1	1	1	1	1	3	3	4	4	1	4	4	3	3	0	4	2	3	0	57	1	9.39275	2
5	5	1	2	1	1	3	5	5	5	0	4	5	3	3	1	3	1	2	1	32	1	11.0021	1
3	1	1	2	1	1	4	3	4	5	0	3	5	3	3	0	3	1	1	1	46	0	11.5129	1
4	3	1	1	1	1	4	3	5	5	1	2	5	4	2	0	4	1	3	1	61	1	11.1563	2
5	3	1	1	1	1	2	4	5	5	1	4	4	4	3	0	3	1	3	1	71	1	10.8198	1
5	3	1	1	1	1	1	3	4	3	1	1	5	2	4	0	3	2	3	1	70	1	10.4913	1
4	3	1	2	1	1	3	2	3	4	1	2	5	3	3	0	3	1	3	1	67	1	0	2
2	1	2	2	1	1	5	3	2	4	1	2	4	3	4	0	3	1	1	1	43	0	0	1
3	1	1	1	1	1	4	4	5	5	0	4	5	2	4	0	3	1	3	1	56	0	11.4076	1
3	1	1	2	1	1	4	4	5	5	1	4	5	3	3	0	3	1	2	1	30	0	0	3
4	1	1	1	1	1	2	5	5	5	0	4	5	1	5	1	1	2	1	1	32	1	11.0021	1
5	3	1	1	1	1	2	4	5	4	1	5	5	2	4	1	2	2	3	1	57	1	8.98732	1
5	3	1	2	1	1	1	3	2	5	1	5	5	1	5	0	3	1	3	1	54	1	0	2
5	3	1	1	1	1	2	5	5	5	0	4	5	3	3	1	3	1	3	1	49	1	11.5129	3
5	3	1	2	1	1	2	5	5	3	0	3	5	3	3	1	3	1	3	1	53	1	10.8198	1
5	3	1	2	1	1	4	5	5	5	1	4	4	4	2	0	3	1	3	1	44	1	10.8198	1
3	3	1	2	1	1	2	4	3	2	1	4	5	2	5	1	2	2	3	1	52	0	10.8198	2
5	3	2	2	1	1	5	3	2	5	0	4	5	2	3	0	2	2	3	1	57	1	0	2
5	1	1	1	1	1	4	4	5	5	0	3	4	3	3	0	4	1	3	1	58	1	11.6953	1
2	1	2	1	1	1	3	2	5	5	0	4	5	2	4	1	3	1	3	1	61	0	10.309	2
2	3	1	1	1	1	1	5	4	4	1	1	5	2	4	1	2	2	3	1	58	0	10.4631	2
3	1	1	2	1	1	2	5	5	5	1	1	5	3	3	0	3	1	2	1	33	0	0	1
5	1	1	1	0	0	1	4	3	5	1	4	5	3	4	0	3	2	3	1	68	1	10.5967	2
5	1	1	2	1	1	1	4	3	2	1	2	5	1	5	0	1	1	3	1	54	1	0	2
2	3	2	2	1	0	1	3	3	4	1	2	5	2	4	0	3	2	3	1	64	0	6.90875	1
3	3	2	1	1	1	1	3	3	3	1	5	5	3	3	0	2	2	3	0	88	0	7.90138	1
2	3	2	1	1	1	1	3	4	5	1	5	5	2	4	0	2	2	3	1	85	0	8.69968	1
3	3	2	1	1	1	3	3	5	5	1	3	5	3	3	0	3	1	3	1	55	0	10.779	2
2	3	1	2	1	1	4	5	4	5	1	4	4	1	5	1	3	1	2	1	26	0	10.309	2
3	1	1	2	1	1	4	3	3	2	0	3	5	1	5	0	3	1	2	1	41	0	0	1
4	3	2	2	1	1	1	4	3	3	1	5	5	2	5	0	3	2	3	1	74	1	9.39275	1
5	3	2	2	1	1	1	4	4	4	0	5	5	1	5	0	2	1	3	0	77	1	7.6014	1
4	3	2	2	1	1	5	4	4	4	1	5	5	2	4	0	1	2	3	1	64	1	7.78364	1
5	3	2	1	1	1	3	3	4	5	1	5	4	2	4	0	3	2	3	1	78	1	11.4721	1
5	5	1	2	1	1	5	3	5	5	0	5	5	1	5	0	2	2	3	1	64	1	0	2
4	3	1	2	1	1	5	3	5	3	1	5	5	3	3	0	1	2	3	0	64	1	0	1
2	1	1	1	1	1	1	2	2	4	0	5	4	2	3	0	3	1	3	1	67	0	9.21044	3
4	3	1	1	1	1	1	3	5	5	1	5	5	3	5	0	3	2	3	1	84	1	7.24494	1
3	1	1	2	1	1	3	4	5	4	0	4	5	3	3	0	3	1	3	1	24	0	11.4076	1
2	1	1	1	1	1	1	3	3	2	1	3	5	1	5	1	1	1	1	1	33	0	10.8198	2
3	1	1	1	1	1	2	4	5	4	1	4	5	2	5	1	2	2	2	1	39	0	10.7144	2
5	3	1	1	1	1	1	2	2	5	1	5	5	1	5	0	3	2	2	1	74	1	0	1
5	3	1	2	1	1	5	3	2	2	1	5	5	2	4	0	2	2	2	1	72	1	5.3033	2
5	1	1	2	1	1	1	3	5	3	0	5	5	1	5	0	2	2	3	1	65	1	9.90354	1
5	1	1	1	1	1	2	3	2	5	1	4	5	3	4	0	3	2	3	1	81	1	11.0021	1
4	1	1	1	1	1	3	3	5	4	1	1	5	4	3	0	3	2	3	1	78	1	10.9833	2
4	1	1	2	1	1	2	5	5	5	0	4	5	3	3	0	3	1	1	1	32	1	0	2
5	3	1	2	1	1	1	4	5	5	0	3	4	3	2	0	3	2	1	1	42	1	11.1563	2
2	1	1	2	1	1	2	4	4	4	1	4	4	4	3	0	3	2	2	1	26	0	9.90354	1
5	1	1	1	1	1	3	4	5	5	1	3	5	3	3	0	3	1	3	1	54	1	11.2898	1
4	3	1	2	1	1	4	3	3	4	1	4	5	3	4	0	3	2	3	0	44	1	11.0021	1
5	1	1	1	1	1	1	4	3	3	1	5	5	2	4	0	4	2	3	1	74	1	8.51739	1
5	1	1	2	1	1	5	2	5	2	1	5	5	1	5	0	1	2	3	1	69	1	7.18614	1
2	1	1	1	1	1	2	2	2	3	1	4	5	3	3	1	2	1	1	1	52	0	10.0859	1
5	3	1	1	1	1	2	4	5	5	1	4	5	3	3	0	4	2	3	1	68	1	10.5967	2
5	1	1	2	1	1	2	2	5	5	1	2	5	2	3	0	2	2	1	1	49	1	8.2943	2
5	1	1	1	1	1	3	3	2	5	0	5	5	3	3	0	4	2	3	1	77	1	11.2898	1
5	1	1	1	1	1	3	4	5	5	0	1	5	1	4	0	3	1	3	1	62	1	9.39275	2
4	1	1	1	1	1	3	4	5	3	0	3	5	3	3	0	3	2	1	0	39	1	11.0021	1
5	1	2	1	1	1	1	5	5	5	0	1	5	3	3	0	3	2	3	1	69	1	0	1
4	1	1	2	1	1	3	3	4	3	1	3	5	2	5	0	2	2	3	1	51	1	10.309	1
3	1	2	1	1	1	2	4	5	5	1	4	5	3	3	0	4	1	2	1	45	0	11.5129	3
2	1	2	1	1	1	3	2	3	3	1	2	5	1	5	0	2	2	3	1	57	0	8.2943	1
5	1	1	2	1	1	3	3	5	5	1	4	5	3	3	0	3	1	2	1	43	1	10.309	1
5	1	2	1	1	1	1	5	5	5	1	5	5	1	5	1	4	2	3	1	69	1	8.0067	2
5	1	1	2	1	1	3	2	2	3	0	4	5	3	3	0	4	2	3	1	53	1	10.0859	1
5	1	2	1	1	1	2	4	5	4	1	4	4	4	3	0	3	1	3	1	52	1	11.9184	1
4	1	1	2	1	1	2	3	5	3	0	4	5	2	3	0	3	1	1	1	27	1	0	1
5	5	1	1	1	1	3	3	5	5	0	4	5	2	5	0	1	2	1	1	53	1	10.0859	1
2	3	1	2	1	1	4	5	5	5	0	4	5	4	3	0	4	1	1	1	42	0	11.0021	1
5	5	1	2	0	0	2	2	2	4	1	4	5	3	4	1	3	1	3	1	51	1	8.98732	2
5	3	1	2	1	1	3	3	5	5	1	3	5	3	3	1	2	1	1	1	52	1	10.4913	1
4	3	1	1	1	1	2	4	5	5	1	4	4	2	4	0	3	1	3	1	70	1	9.90354	1
5	1	1	2	1	1	1	4	5	5	0	1	5	2	5	0	2	2	3	1	69	1	7.82445	1
3	1	1	2	1	1	1	4	3	4	0	2	5	3	4	0	3	2	2	1	58	0	9.90354	2
5	1	1	2	1	1	2	3	5	5	0	2	5	4	2	0	4	1	3	1	73	1	7.09091	1
3	1	1	1	1	1	2	3	2	2	1	4	5	2	4	1	2	2	2	1	37	0	10.1267	1
5	3	1	1	1	1	3	4	5	5	0	3	4	4	4	1	2	1	1	1	34	1	12.2061	2
2	3	1	2	1	1	4	2	3	3	0	5	5	4	2	0	4	2	3	0	85	0	11.5129	3
4	1	1	2	1	1	5	4	5	5	1	5	5	2	4	0	2	2	3	1	83	1	10.5967	1
2	1	1	2	1	1	2	3	4	4	0	5	5	1	5	0	2	2	3	0	51	0	10.8198	1
2	1	1	1	1	1	1	4	4	3	0	2	5	3	3	0	4	2	3	1	61	0	9.90354	1
4	1	1	1	1	1	4	5	5	5	1	4	5	2	3	0	3	1	1	1	29	1	11.1844	1
2	1	1	1	1	1	4	4	5	5	1	4	5	3	3	0	3	2	3	1	64	0	11.4076	2
5	1	1	2	1	1	1	3	5	5	0	5	5	3	4	0	3	2	3	0	71	1	0	1
5	1	1	1	1	1	2	2	2	5	0	3	5	3	3	0	3	2	3	1	79	1	11.0021	2
2	1	1	1	1	1	4	2	3	4	0	4	4	2	4	0	2	2	3	1	56	0	10.309	2
5	3	1	1	1	1	1	4	5	4	1	5	5	3	4	1	1	2	3	1	60	1	9.90354	1
5	3	1	2	1	1	1	4	5	5	1	5	5	2	3	0	3	1	3	0	81	1	8.1608	2
3	1	1	1	1	1	3	3	5	5	0	5	5	3	2	1	3	2	3	1	79	0	10.7144	2
5	1	1	1	1	1	1	3	4	4	0	5	5	2	4	0	2	2	3	0	70	1	7.09091	1
2	1	1	2	1	1	1	2	5	4	1	2	5	3	3	1	4	2	1	1	45	0	8.2943	1
5	1	1	2	1	1	1	5	5	5	1	5	5	4	3	0	3	2	3	1	73	1	7.6014	2
4	1	1	2	1	1	5	3	3	4	0	1	5	3	3	0	3	2	3	0	84	1	0	2
5	3	1	1	1	1	2	4	5	5	0	4	5	3	3	1	4	1	1	1	30	1	11.7753	1
4	1	1	2	1	1	2	3	3	3	0	1	5	1	5	1	1	2	3	1	50	1	9.21044	1
4	1	1	2	1	1	1	4	3	3	1	3	5	4	2	0	2	2	3	0	72	1	9.39275	1
2	1	1	2	1	1	2	4	5	5	1	4	5	3	4	0	3	1	3	1	45	0	9.21044	1
3	1	1	2	1	1	2	3	2	3	1	4	5	3	3	0	4	2	3	1	71	0	8.2943	2
4	3	1	1	1	1	2	2	3	4	1	5	5	1	5	0	1	2	2	1	72	1	9.16962	2
5	1	1	2	1	1	1	2	4	2	1	5	5	3	3	1	2	2	3	1	57	1	8.1608	2
5	3	1	2	1	1	3	3	2	3	1	4	5	1	5	0	2	2	3	0	69	1	10.5967	2
5	1	1	1	1	1	1	4	3	3	0	5	5	3	2	0	4	1	3	1	71	1	10.0859	1
4	1	1	1	1	1	2	3	4	3	1	3	5	3	4	0	2	2	3	1	69	1	8.73247	2
4	1	1	1	1	1	3	4	4	5	1	5	5	3	3	0	3	1	3	0	86	1	11.3386	1
5	5	1	1	1	1	3	4	2	5	0	5	4	3	3	1	3	2	3	0	60	1	10.0859	2
2	1	1	1	1	1	4	4	5	5	0	4	4	3	4	0	3	1	2	1	31	0	11.5129	2
2	3	1	1	1	1	5	4	3	4	0	1	5	3	4	0	2	2	3	1	60	0	9.21044	1
2	3	2	2	1	1	1	4	5	5	1	5	5	2	3	0	3	2	3	1	66	0	8.2943	1
2	3	2	2	1	1	1	3	5	5	1	3	5	3	3	0	3	1	3	1	52	0	0	2
5	4	1	1	1	1	3	3	2	5	0	5	5	4	4	0	3	2	3	0	81	1	10.8198	1
5	1	1	2	1	1	5	4	5	5	0	5	5	1	5	0	2	2	3	1	85	1	10.309	1
4	1	1	2	1	1	2	4	4	4	1	5	4	3	3	0	3	2	2	1	33	1	0	1
5	1	1	1	1	1	2	3	5	5	1	5	5	1	5	0	3	2	3	1	64	1	6.68586	1
4	1	1	2	1	1	2	4	4	4	1	3	5	2	4	1	2	1	3	1	57	1	0	2
5	3	1	2	1	1	5	2	2	3	1	5	5	4	3	0	3	2	3	1	73	1	7.09091	3
5	3	1	1	1	1	5	4	5	5	1	5	5	4	3	0	3	2	3	1	75	1	0	1
5	4	1	2	1	1	3	3	3	5	0	4	4	3	3	0	2	1	3	0	60	1	10.7144	1
5	4	1	1	1	1	3	3	4	3	0	3	4	3	4	0	2	2	3	1	62	1	10.8198	2
2	5	1	1	1	1	3	3	5	5	1	4	5	3	3	1	4	2	3	1	58	0	10.8198	2
3	1	1	1	1	1	3	4	4	4	1	1	4	3	2	1	3	2	3	0	58	0	11.5129	2
5	3	1	2	1	1	2	3	4	4	1	1	5	1	5	1	1	2	3	1	52	1	10.309	2
2	5	1	1	1	1	3	3	3	4	1	2	5	3	3	0	3	2	3	1	65	0	9.90354	2
5	3	1	2	1	1	2	2	2	3	0	3	5	1	4	0	1	2	3	1	44	1	0	2
3	5	1	2	1	1	4	3	5	5	0	3	5	2	4	0	3	2	2	1	34	0	9.90354	1
5	1	1	1	1	1	2	2	3	2	1	5	4	3	5	1	2	2	3	1	64	1	10.4631	3
5	5	1	2	1	1	2	2	3	5	1	5	5	3	3	0	3	2	3	1	65	1	7.2563	2
5	3	2	1	1	1	1	4	5	4	1	3	5	1	5	0	3	1	3	1	66	1	7.78364	1
2	1	1	1	1	1	4	4	5	4	0	4	5	3	2	1	4	1	1	1	48	0	11.2898	2
5	1	1	1	1	1	2	5	5	5	0	3	5	3	3	0	4	2	3	1	58	1	10.8198	2
4	3	1	2	1	1	4	3	5	5	1	3	5	3	3	1	3	1	3	1	51	1	11.6082	1
5	3	2	1	1	1	1	3	4	5	1	1	5	3	3	0	3	1	3	1	54	1	10.4631	2
4	3	1	1	1	1	1	3	3	5	1	5	5	2	4	1	2	2	3	1	68	1	9.86272	1
4	3	1	2	1	0	3	4	5	5	1	4	5	3	2	1	4	1	3	1	46	1	13.3047	1
4	1	1	2	1	1	2	2	4	4	0	3	5	4	3	0	3	2	3	1	59	1	8.0067	1
5	1	1	2	1	1	2	5	5	5	1	4	5	3	2	0	3	1	2	1	32	1	0	1
5	1	1	2	1	1	2	3	3	5	1	3	5	1	5	0	3	2	3	0	64	1	9.79818	1
5	1	1	1	1	1	5	4	5	5	1	5	5	3	3	0	3	2	3	1	69	1	9.21044	1
5	1	1	2	1	1	3	3	3	3	1	4	4	3	3	0	3	1	3	1	56	1	10.309	1
5	1	1	1	1	1	2	5	3	3	1	3	4	3	3	0	3	1	1	1	33	1	11.5129	2
5	1	1	1	1	1	1	4	3	5	1	5	5	1	3	0	4	2	3	1	67	1	10.4913	2
5	1	1	1	1	1	2	4	5	5	1	5	5	4	2	0	3	2	3	1	70	1	9.21044	1
4	1	1	2	1	1	1	2	5	5	1	4	5	1	5	0	1	2	2	1	39	1	9.21044	1
5	1	1	2	1	1	2	3	5	3	1	1	5	1	5	1	2	2	1	1	44	1	9.21044	1
3	3	1	1	1	1	4	4	5	5	1	2	5	3	3	0	3	2	3	1	46	0	10.8198	2
4	1	1	1	1	1	3	2	3	3	1	5	4	1	5	0	2	2	3	1	70	1	9.21044	1
2	1	1	1	1	1	2	3	4	4	1	4	5	3	3	1	3	1	3	1	55	0	10.309	1
5	1	1	1	1	1	1	2	2	3	1	5	5	2	5	0	4	2	3	1	66	1	0	3
5	1	1	2	1	1	2	5	5	4	0	4	4	2	4	1	3	2	1	1	45	1	9.61587	1
3	1	1	1	1	1	1	3	3	4	1	5	5	3	3	0	3	2	3	1	73	0	9.79818	2
2	3	1	2	1	1	4	5	5	5	1	4	5	3	4	1	4	1	1	1	41	0	12.6115	1
5	1	1	2	1	1	3	2	5	4	1	4	5	3	3	1	3	1	1	1	40	1	10.8198	2
2	1	1	1	1	1	3	3	5	5	1	2	5	1	5	1	1	1	3	1	51	0	10.8198	2
5	3	1	1	1	1	4	5	4	5	0	4	4	4	2	0	4	1	3	1	64	1	11.9184	2
4	3	1	2	1	1	3	4	4	3	1	4	5	3	3	0	3	2	1	1	35	1	0	1
4	3	1	2	1	1	1	4	2	4	0	2	5	3	4	0	3	2	3	0	80	1	0	1
5	1	1	1	1	1	1	2	3	3	1	5	5	1	5	0	2	1	3	1	68	1	0	1
3	3	1	1	1	1	1	3	3	5	1	5	5	3	3	0	3	2	3	1	84	0	10.6454	3
4	3	1	2	1	1	2	3	3	3	1	3	5	2	4	1	2	2	1	1	47	1	10.8198	1
5	5	1	1	1	1	3	4	5	5	0	3	5	3	3	0	4	1	3	0	74	1	11.1563	2
5	5	1	2	1	1	3	4	5	5	1	3	5	1	5	1	2	2	3	1	60	1	9.30574	2
4	1	2	1	1	1	4	3	5	4	0	4	5	1	5	0	1	2	1	0	46	1	0	2
5	1	1	2	1	1	2	4	5	5	0	2	5	3	3	0	2	1	3	1	53	1	9.21044	1
2	1	1	2	1	1	2	5	5	5	1	2	5	4	3	0	3	2	2	1	43	0	9.90354	2
5	1	1	2	1	1	4	3	5	5	0	3	4	4	3	1	3	1	1	1	34	1	11.1563	1
3	1	2	1	1	1	2	5	5	4	1	5	5	3	2	0	4	1	3	1	68	0	9.21044	1
5	1	2	1	1	1	2	5	5	5	1	4	4	1	4	1	2	2	2	1	34	1	11.8494	1
5	1	2	2	1	0	1	3	3	3	1	2	5	3	3	0	2	2	3	1	66	1	8.85381	2
4	1	2	2	1	0	5	2	2	2	1	5	5	1	5	0	2	1	3	1	53	1	10.8198	1
5	1	1	1	1	1	4	3	5	5	1	3	5	3	3	0	3	2	3	1	54	1	11.0021	2
2	5	1	2	1	1	4	4	4	5	0	4	5	3	3	1	3	1	1	1	31	0	9.90354	1
2	1	1	1	1	1	2	3	4	4	1	5	5	2	4	1	2	2	1	1	49	0	10.309	1
5	5	1	1	1	1	3	3	5	5	1	5	4	3	3	0	3	2	3	1	76	1	8.53876	1
5	5	1	1	1	1	2	3	5	3	1	4	5	3	4	1	3	1	3	1	56	1	10.309	2
2	5	1	1	1	1	2	5	5	5	1	2	5	3	4	1	2	1	2	1	33	0	10.5967	2
2	5	1	1	1	1	2	4	4	4	1	3	4	3	3	0	3	1	3	1	68	0	11.1563	1
5	1	2	2	1	1	1	3	5	2	1	4	5	1	5	1	2	1	3	1	54	1	10.309	1
4	1	1	1	1	1	4	3	5	3	1	4	5	4	3	1	3	1	2	1	40	1	11.5129	2
4	5	1	1	1	1	1	3	5	5	1	2	5	1	5	0	1	2	3	1	61	1	9.21044	1
5	5	1	1	1	1	2	3	3	3	1	4	5	1	4	1	2	2	1	1	44	1	10.5967	2
4	5	1	2	1	1	2	5	5	5	1	3	5	4	3	1	3	1	3	1	54	1	10.0433	1
3	1	1	1	1	1	2	4	3	4	1	5	5	1	5	1	2	1	2	1	46	0	10.9151	1
4	1	1	2	1	1	2	5	5	5	1	3	5	3	3	0	2	1	2	1	43	1	9.90354	1
4	1	1	1	1	1	1	3	3	4	1	4	5	3	3	1	2	2	3	1	52	1	9.90354	1
5	5	1	2	1	1	5	2	4	3	1	5	5	1	5	0	2	2	3	1	59	1	0	1
5	1	1	2	1	1	2	3	2	3	1	3	4	2	4	1	2	2	1	1	50	1	8.51739	1
5	1	1	1	1	1	3	3	2	5	1	3	5	3	3	0	4	2	3	1	61	1	10.1267	1
5	5	1	2	1	1	5	5	5	5	1	5	5	4	2	0	4	1	3	1	69	1	0	2
4	1	1	2	1	1	2	4	3	3	1	3	5	4	2	0	4	2	3	1	71	1	10.4913	2
2	1	1	1	1	1	4	5	5	5	0	4	5	4	3	1	4	1	1	1	32	0	11.6953	1
5	1	2	2	1	1	1	2	5	3	0	2	5	4	4	1	2	1	1	1	45	1	10.4913	2
5	1	1	1	1	1	2	2	5	3	1	5	5	2	5	0	3	2	3	1	68	1	0	1
4	1	1	1	1	1	2	4	3	5	0	5	5	4	2	0	4	1	3	1	69	1	9.21044	1
5	1	1	1	1	1	4	4	5	4	1	4	5	3	2	0	2	2	3	1	59	1	11.4076	2
5	1	2	2	1	1	1	5	5	3	1	2	5	2	2	0	2	2	3	0	59	1	7.7411	2
5	1	1	2	1	1	4	3	3	3	0	4	4	3	4	0	2	2	3	1	51	1	10.6454	1
4	1	1	2	1	1	5	3	5	4	1	5	5	3	4	0	1	1	3	0	67	1	6.90875	1
5	1	2	2	1	1	5	4	5	2	0	4	5	2	5	0	1	2	1	0	47	1	8.59434	1
5	1	1	2	1	1	2	3	4	4	1	2	5	2	5	0	2	2	1	1	65	1	0	1
5	1	1	1	1	1	1	5	5	4	0	4	4	3	4	0	2	2	3	1	68	1	10.4913	1
5	1	2	2	1	1	5	3	4	4	1	1	5	3	3	0	3	2	3	1	67	1	8.0067	3
5	1	2	1	1	1	2	4	4	2	1	4	5	2	4	0	3	1	1	1	50	1	11.1563	2
5	5	2	1	1	1	3	3	2	4	1	2	5	1	5	1	2	2	3	1	65	1	8.2943	1
2	3	2	2	1	0	1	4	5	3	1	1	5	2	4	0	3	2	3	0	57	0	0	1
5	1	2	1	1	1	1	4	5	5	1	1	5	3	2	1	4	1	3	1	62	1	9.47278	1
5	5	2	1	1	1	1	3	5	3	0	5	5	1	5	0	2	2	3	1	63	1	5.70711	2
5	1	1	1	1	1	3	5	5	3	0	3	4	3	3	0	3	1	2	1	41	1	11.4076	1
5	1	1	2	1	1	4	4	5	5	0	3	4	3	3	0	3	1	1	1	46	1	10.309	2
3	1	2	2	1	1	2	4	4	4	1	4	5	3	3	0	3	1	1	1	27	0	0	1
5	3	1	1	1	1	1	4	5	5	0	2	5	4	3	0	3	1	3	1	68	1	10.8198	1
3	1	2	1	1	1	2	4	5	4	1	4	5	3	5	1	2	1	1	1	36	0	10.309	1
2	3	1	2	1	1	2	3	3	3	1	2	5	3	3	0	4	1	3	1	64	0	9.90354	3
2	1	1	2	1	1	2	4	5	4	1	4	5	3	4	0	4	1	1	1	44	0	0	1
4	3	1	1	1	1	2	4	4	4	1	5	5	3	3	0	3	2	3	0	71	1	9.98049	1
5	1	1	2	1	1	1	4	5	5	0	4	5	3	4	1	3	1	3	1	51	1	10.1267	1
5	1	1	2	1	1	2	2	4	3	1	5	5	2	4	0	2	2	3	1	67	1	10.1267	1
3	1	1	2	1	1	2	2	2	5	1	5	5	2	4	0	2	1	3	1	67	0	10.4913	2
3	1	1	1	1	1	1	3	3	4	0	5	4	3	4	0	3	1	3	1	72	0	0	1
4	1	1	1	1	1	2	5	5	5	1	3	5	3	4	1	3	1	1	1	48	1	10.309	2
2	1	1	2	1	1	4	3	5	5	1	4	5	3	5	1	1	1	3	1	35	0	10.309	2
5	1	1	2	1	1	5	2	2	3	1	5	5	3	3	0	1	1	3	1	69	1	0	1
4	1	1	2	1	1	3	4	5	4	0	4	5	2	4	1	3	2	1	1	43	1	10.8198	1
2	5	2	1	1	1	3	4	5	5	1	5	5	3	3	1	3	2	3	1	62	0	7.82445	1
3	5	2	1	1	1	2	2	2	4	1	5	5	2	3	0	2	2	3	1	71	0	6.90875	2
4	1	1	1	1	1	2	5	5	4	0	2	4	4	3	0	3	2	3	1	69	1	10.309	1
4	1	1	2	1	1	2	3	3	2	1	2	4	2	5	0	1	2	2	1	34	1	0	1
5	1	2	2	1	1	4	3	3	5	1	3	5	3	3	1	3	1	3	1	48	1	11.5129	1
5	3	1	1	1	1	3	3	5	5	1	2	5	3	4	0	3	2	3	1	70	1	8.0067	2
5	3	1	1	1	1	3	4	5	5	1	4	4	3	4	0	3	2	3	1	78	1	11.0021	2
4	1	2	2	1	1	5	3	3	4	0	5	5	1	5	0	2	1	3	1	68	1	8.0067	1
3	3	1	2	1	1	3	5	5	3	0	4	4	1	5	1	2	2	1	1	29	0	9.90354	1
4	5	2	1	1	1	1	3	5	4	1	1	5	1	5	1	2	2	3	1	73	1	8.1608	1
2	5	2	2	1	1	1	4	5	4	1	4	5	3	3	0	3	1	1	1	42	0	0	1
5	3	1	2	1	1	3	5	5	5	1	1	5	4	3	0	4	2	1	1	59	1	10.309	2
5	3	1	2	1	1	3	2	3	5	1	4	4	3	4	0	3	1	3	1	50	1	10.24	1
5	3	1	2	1	0	2	4	5	5	1	3	5	4	3	0	4	2	3	1	67	1	10.4913	1
5	3	1	2	1	0	4	4	4	4	0	4	5	2	3	0	3	2	1	1	33	1	0	1
2	3	1	1	1	1	3	3	3	4	0	4	5	4	3	0	3	2	3	1	77	0	11.0021	2
4	1	1	2	1	1	2	4	4	4	0	3	5	3	4	0	3	2	2	1	35	1	0	1
5	3	1	2	1	1	3	3	5	4	1	4	5	3	3	0	3	2	3	1	52	1	10.8198	1
5	1	1	2	1	1	1	3	5	3	1	5	5	2	4	0	1	1	3	0	79	1	10.309	2
5	3	1	1	1	1	4	3	5	4	1	1	4	3	3	0	3	2	3	1	84	1	11.0021	1
4	1	1	2	1	0	2	5	5	4	0	4	5	2	4	1	3	2	3	1	49	1	10.8198	1
5	1	2	2	1	1	1	2	5	2	0	5	5	3	4	0	1	1	3	1	50	1	0	2
2	1	2	2	1	1	2	5	4	4	1	3	5	3	3	0	3	1	1	1	39	0	11.1563	1
5	1	1	1	1	1	2	4	2	3	0	3	4	3	3	0	2	2	3	1	70	1	10.6091	1
5	3	1	2	1	0	3	3	5	5	1	4	5	3	3	0	4	2	3	1	58	1	11.5129	1
2	1	1	1	1	1	3	3	5	4	1	2	5	3	3	1	3	1	2	1	40	0	12.2061	2
5	3	1	2	1	1	2	3	5	3	0	3	5	2	3	0	3	2	3	1	67	1	12.7939	2
4	1	1	2	1	1	2	3	2	2	1	4	5	1	5	1	2	1	3	1	49	1	9.90354	1
5	1	1	1	1	1	5	3	4	5	1	5	4	2	5	0	2	2	3	1	54	1	10.5967	2
4	3	1	1	1	1	4	3	5	3	1	4	5	3	5	1	3	1	1	1	27	1	11.5129	1
4	1	1	2	1	1	3	4	5	5	0	4	5	3	4	1	2	1	3	1	48	1	10.8198	2
4	1	1	1	1	1	4	4	5	5	0	4	5	3	4	1	3	1	2	1	39	1	11.5129	1
2	1	1	2	0	1	2	3	5	5	1	1	5	3	3	0	3	1	3	1	68	0	8.0067	1
5	3	1	2	1	1	2	5	5	3	1	4	5	3	4	1	3	1	2	1	31	1	11.5129	1
5	1	1	2	0	1	3	4	5	5	0	4	5	1	3	0	3	1	1	1	31	1	10.4913	1
3	1	1	2	1	1	5	2	2	5	1	5	5	4	2	0	3	2	3	0	77	0	7.4961	2
5	3	1	2	1	1	3	5	5	4	1	4	4	3	3	1	1	1	1	1	34	1	10.5967	1
5	3	1	2	1	1	4	5	4	5	1	1	5	4	3	0	3	2	2	0	69	1	10.8198	1
5	1	1	2	1	1	5	4	5	5	1	5	5	3	3	0	2	2	3	1	71	1	0	2
5	1	1	2	1	1	3	3	4	4	1	1	5	1	4	0	2	2	3	1	55	1	9.21044	1
5	3	1	2	1	1	1	4	4	5	0	1	5	2	4	0	3	1	3	1	69	1	7.82445	2
3	1	2	2	0	0	5	2	2	4	1	5	5	4	3	0	3	2	3	0	77	0	9.16962	2
3	3	1	2	1	1	4	4	4	4	1	3	5	2	5	1	2	2	1	0	33	0	11.0021	3
5	1	1	1	1	1	2	3	5	5	0	5	4	3	3	0	3	2	3	1	49	1	10.8198	1
4	3	1	2	1	1	3	4	5	4	1	4	4	2	3	0	3	1	1	1	49	1	10.8198	1
5	1	2	1	0	1	3	5	5	5	1	4	5	3	3	0	4	1	3	0	78	1	10.8198	2
5	1	2	2	0	0	1	2	4	5	1	5	5	4	2	0	3	2	3	0	90	1	10.309	1
5	1	2	1	0	0	2	4	4	5	1	3	5	3	4	0	3	2	3	1	60	1	0	1
3	1	2	1	0	0	1	4	3	3	1	5	5	4	2	0	3	2	3	0	73	0	9.21044	1
4	1	1	2	1	1	1	2	2	5	1	1	5	2	4	0	2	1	3	1	63	1	0	1
5	5	2	1	1	1	2	4	5	5	0	4	5	3	3	0	3	2	1	1	35	1	9.90354	1
2	3	1	2	1	0	5	4	4	4	1	1	5	3	4	0	3	1	3	0	69	0	0	1
2	3	1	1	1	0	1	4	4	4	1	2	5	2	4	1	2	2	3	1	57	0	9.21044	1
2	3	1	2	1	1	3	4	5	5	1	3	4	3	4	0	3	1	1	1	30	0	10.8198	1
4	1	1	2	1	1	3	5	5	5	0	3	5	3	3	0	3	1	2	1	32	1	0	1
4	1	1	2	1	1	3	5	5	5	1	1	5	2	4	1	2	1	3	1	53	1	10.1267	1
5	1	2	1	1	0	2	2	2	2	1	2	5	3	4	0	3	1	3	1	57	1	9.21044	1
3	1	1	2	1	1	2	4	5	5	0	4	5	3	3	1	3	2	3	1	56	0	9.79818	1
5	1	1	2	1	1	2	4	5	5	1	4	5	3	4	0	3	1	3	1	52	1	10.1659	1
5	1	1	1	1	1	3	2	3	2	1	5	5	3	3	0	3	2	3	1	62	1	10.5967	2
4	5	2	1	1	1	3	4	5	5	1	3	5	4	2	1	4	1	1	1	56	1	10.5187	2
4	5	2	1	1	1	2	3	3	5	1	4	5	2	4	1	3	2	3	1	55	1	10.2036	2
4	1	1	2	1	1	3	4	5	3	1	4	4	2	4	1	3	1	1	1	34	1	10.4631	1
5	1	2	1	1	1	2	2	3	2	1	4	5	2	5	0	2	2	3	1	63	1	7.78364	2
5	1	1	2	1	1	4	5	5	3	0	3	4	3	4	0	3	1	2	1	41	1	10.8198	1
5	1	2	1	1	1	2	4	5	5	1	4	4	3	3	0	4	1	3	1	59	1	10.5967	1
5	1	2	2	1	1	2	4	5	5	0	4	5	3	3	0	3	1	2	1	26	1	0	3
4	1	1	1	1	1	4	4	4	5	0	4	5	3	4	0	3	2	3	1	66	1	11.1563	1
5	1	2	1	1	1	2	2	5	5	1	5	5	3	3	0	2	2	3	1	61	1	8.0067	1
5	1	2	2	1	1	2	5	5	5	1	5	5	4	2	1	3	2	3	0	59	1	8.0067	2
5	1	2	2	1	1	1	2	2	2	1	4	5	3	5	0	2	2	3	1	52	1	8.69968	1
5	1	2	1	1	1	1	2	5	2	1	3	5	2	5	0	2	2	1	1	50	1	8.85381	2
4	1	2	2	1	1	5	3	2	2	1	2	5	1	4	0	2	1	3	1	63	1	8.51739	1
5	1	2	2	1	1	1	2	2	3	1	5	5	1	4	0	1	2	3	1	79	1	7.18614	1
3	1	2	2	1	1	1	4	2	3	1	3	5	2	4	0	3	2	1	1	37	0	10.309	2
5	1	2	2	1	1	5	5	3	3	1	5	5	4	3	0	3	2	3	0	67	1	8.0067	1
4	1	1	2	1	1	1	2	5	3	1	5	5	3	3	0	3	1	3	0	75	1	0	1
5	1	2	2	1	1	2	2	2	3	1	5	5	3	4	0	3	2	3	1	60	1	9.61587	1
4	1	2	1	1	1	2	3	2	4	1	2	5	3	3	0	2	2	1	1	54	1	9.16962	2
3	1	1	2	1	1	2	3	4	5	1	3	5	3	3	0	2	1	3	1	58	0	10.309	2
2	1	1	1	1	1	3	4	5	5	1	3	4	3	4	0	2	1	2	1	47	0	10.8198	1
5	1	2	1	1	1	5	2	4	2	1	5	5	3	3	0	2	1	3	1	68	1	0	2
5	1	2	1	1	1	2	5	5	5	1	4	4	4	3	0	4	1	3	1	65	1	0	2
3	1	1	2	1	1	3	4	5	2	1	4	5	1	5	1	3	1	1	1	38	0	9.79818	2
4	1	1	2	1	1	2	3	5	5	0	3	5	4	3	0	3	2	3	1	53	1	10.309	1
2	1	1	2	1	1	2	3	2	4	1	2	5	4	2	0	4	2	3	1	57	0	0	1
3	1	2	2	1	1	1	3	3	5	1	3	5	3	3	0	2	2	3	1	56	0	0	2
5	1	2	2	1	1	5	3	2	2	1	5	5	3	5	0	3	1	3	0	68	1	8.2943	2
4	1	2	1	1	1	2	3	2	5	1	5	5	3	5	0	1	2	3	1	75	1	9.21044	1
3	1	2	1	1	1	2	3	4	3	1	3	5	2	5	0	1	1	2	1	27	0	10.309	1
5	1	2	2	1	1	5	2	2	2	1	5	5	1	4	0	3	2	3	0	69	1	0	1
5	1	2	1	1	1	2	3	5	4	1	5	5	2	4	0	2	2	3	1	68	1	8.51739	1
4	1	2	1	1	1	2	2	2	4	1	3	5	2	5	0	2	2	3	1	66	1	9.21044	1
5	1	1	2	1	1	2	3	5	5	1	1	5	3	3	1	3	2	3	1	52	1	11.0021	1
5	1	2	2	1	1	2	3	2	3	1	5	5	1	4	0	3	2	3	1	69	1	8.51739	1
3	1	1	2	1	1	2	3	3	3	1	3	5	1	5	1	2	1	1	1	31	0	9.90354	1
3	1	2	2	1	1	2	4	5	3	1	4	5	3	4	0	3	1	1	1	37	0	9.90354	3
3	1	1	2	1	1	4	4	3	4	0	4	5	2	3	0	3	2	2	1	52	0	11.1563	1
5	1	1	2	1	1	4	5	5	5	1	4	5	2	3	0	3	1	1	1	30	1	0	1
5	1	1	2	1	1	3	4	5	5	1	4	5	2	4	1	3	1	1	1	40	1	11.5129	1
4	1	1	1	1	1	4	4	5	5	1	3	5	2	4	1	4	1	2	1	34	1	11.5129	1
2	3	1	2	1	0	4	3	3	4	1	4	4	3	3	0	3	1	3	1	50	0	10.8198	1
5	1	1	1	1	1	2	5	5	5	0	4	5	3	3	0	3	2	3	1	64	1	0	2
5	1	1	1	1	1	4	5	5	4	1	4	4	3	3	0	3	2	1	1	42	1	11.4076	3
5	5	1	2	1	1	2	5	4	4	0	4	5	1	5	1	2	2	1	1	49	1	10.309	1
5	3	1	1	1	1	2	3	3	4	1	5	5	2	4	0	3	2	3	1	74	1	10.6454	1
4	3	1	1	1	1	2	3	3	3	1	3	4	2	5	1	2	2	3	1	58	1	11.5129	2
4	5	1	2	1	1	2	3	3	3	1	4	5	2	3	1	2	1	2	1	35	1	10.309	1
5	5	1	1	1	1	2	5	5	5	1	3	4	3	2	0	3	1	3	1	49	1	10.4913	2
3	5	2	2	1	1	3	2	2	3	0	3	5	2	4	1	3	1	3	1	58	0	10.5967	2
5	5	1	2	1	1	4	2	5	5	1	4	5	1	4	1	1	1	1	1	32	1	10.309	2
5	3	1	1	1	1	2	5	5	5	1	4	5	3	3	0	3	1	3	1	61	1	10.5967	2
5	3	1	2	1	1	3	3	5	5	0	3	5	1	5	0	2	1	1	1	41	1	10.309	2
3	5	1	2	1	1	3	3	2	2	0	3	5	3	2	0	4	1	3	0	67	0	10.5967	2
4	5	1	2	1	1	1	4	4	2	1	3	5	3	4	1	3	2	3	0	65	1	9.04794	1
2	1	1	1	1	1	2	2	2	2	0	4	4	1	5	0	1	2	3	1	59	0	9.90354	2
5	3	1	1	1	1	4	3	3	3	0	4	4	2	4	0	3	2	3	1	45	1	11.8568	1
5	3	1	1	1	1	2	5	3	4	1	4	5	2	5	1	4	1	1	1	48	1	10.8198	2
4	3	2	2	1	0	1	4	4	5	1	5	5	2	5	0	3	2	3	0	79	1	7.78364	1
5	1	1	1	1	1	5	4	4	4	1	5	4	3	3	0	3	2	3	1	69	1	10.4223	1
2	1	1	2	1	1	1	5	5	5	1	4	5	2	4	0	3	2	1	1	44	0	10.309	1
4	1	1	2	1	1	5	5	4	4	0	4	5	4	4	1	2	2	3	1	57	1	10.309	1
5	1	1	2	1	1	1	4	4	4	0	2	5	3	3	0	3	2	3	1	60	1	9.47278	1
5	3	1	1	1	1	2	5	5	4	0	5	5	3	4	0	2	2	3	1	57	1	10.309	2
3	1	1	2	1	1	1	4	5	4	0	5	5	3	4	0	2	1	3	1	67	0	8.0067	1
5	3	1	2	1	0	5	2	2	2	1	5	5	1	5	0	4	1	3	0	58	1	9.39275	2
3	3	1	2	1	1	5	4	3	4	1	2	4	3	3	1	4	1	3	1	57	0	11.5129	1
4	1	2	2	1	1	1	5	5	5	1	5	5	3	3	0	3	1	3	1	78	1	0	1
3	1	1	1	1	0	3	4	4	4	0	4	4	3	3	0	3	2	3	1	65	0	10.5967	1
5	3	1	2	1	1	5	4	5	3	0	5	4	3	5	1	3	1	3	0	59	1	11.7753	1
2	5	2	2	1	1	2	3	5	5	1	3	5	1	3	1	3	1	3	1	54	0	9.21044	2
4	5	1	2	1	1	3	5	5	3	1	3	5	3	3	1	3	1	1	1	41	1	10.309	1
2	5	2	2	1	1	2	3	3	3	0	4	5	3	3	0	3	1	3	1	54	0	0	1
3	3	1	2	1	1	1	2	3	4	1	3	5	3	3	0	2	1	1	1	53	0	0	1
5	3	1	1	1	1	3	4	5	4	1	4	4	2	4	1	2	2	2	1	34	1	11.2898	1
4	1	1	1	1	1	4	3	2	4	0	5	5	3	3	0	3	2	3	1	82	1	11.0021	2
5	1	1	1	1	1	3	4	4	3	0	4	5	2	4	1	2	1	2	1	30	1	10.309	1
5	4	1	2	1	1	3	5	5	5	1	1	5	4	2	0	4	1	3	1	76	1	11.0021	1
5	1	1	2	1	1	5	2	5	3	0	5	5	3	5	0	2	2	3	1	67	1	8.51739	2
3	1	1	2	1	1	4	3	4	5	0	2	5	3	3	0	3	1	1	1	35	0	0	1
5	1	1	1	1	1	3	4	4	5	0	4	4	4	2	0	4	2	3	1	61	1	11.2898	1
5	4	1	2	1	1	4	3	5	5	1	4	5	3	3	0	3	2	3	1	79	1	11.1563	1
5	1	1	2	1	1	2	2	3	3	1	3	4	1	5	0	3	2	3	1	54	1	10.1346	1
4	1	1	2	1	1	1	2	3	3	1	4	4	3	4	0	2	2	3	1	59	1	0	1
2	1	1	2	1	1	3	4	5	4	1	2	5	3	3	1	3	2	1	1	35	0	11.0021	1
5	3	1	1	1	1	2	5	5	5	1	4	5	3	4	1	2	1	3	1	51	1	10.8198	2
5	3	1	1	1	1	4	5	4	4	1	3	4	3	3	1	3	1	1	1	29	1	11.6953	1
4	4	1	2	1	1	4	4	4	3	0	3	5	3	2	0	3	1	2	1	42	1	12.2061	1
5	3	1	1	1	1	5	4	3	3	1	5	5	3	3	0	3	1	2	1	70	1	0	2
4	3	1	1	1	1	2	3	4	4	1	4	4	2	5	1	3	1	3	1	47	1	10.8198	2
4	3	1	2	1	1	2	3	4	4	1	3	5	2	4	0	3	2	1	1	47	1	10.1659	1
2	1	1	2	1	1	3	5	4	3	1	4	5	3	3	0	3	1	3	1	27	0	0	3
5	1	1	2	1	1	3	5	4	4	0	4	4	2	5	0	2	2	3	1	58	1	7.6014	3
3	1	1	2	1	1	3	4	3	3	0	4	5	3	3	0	3	1	1	1	42	0	0	2
4	1	1	2	1	1	5	3	2	2	0	1	5	4	3	0	2	2	3	1	60	1	0	2
4	1	1	2	1	1	3	4	5	3	0	3	5	1	5	0	2	2	3	1	48	1	0	1
4	1	1	2	1	1	4	3	3	4	1	3	5	3	3	0	3	1	3	1	59	1	11.5129	1
2	1	1	2	1	1	3	4	5	4	0	4	5	3	3	1	3	1	2	1	39	0	12.2061	1
4	1	1	2	1	1	2	5	5	5	1	2	4	4	3	0	2	2	2	1	40	1	6.21661	1
5	1	1	2	1	0	3	3	4	4	0	2	5	2	4	0	3	2	3	1	63	1	0	1
4	1	1	2	1	1	5	4	4	5	1	5	5	1	5	0	2	2	3	0	63	1	8.0067	1
4	3	1	2	1	1	2	3	3	4	1	1	5	1	4	0	2	1	1	1	55	1	10.8198	1
5	1	2	1	1	1	2	2	2	4	1	1	5	3	3	0	3	2	3	1	85	1	9.39275	2
5	1	2	2	1	1	2	4	5	3	1	4	4	3	3	1	3	2	2	1	37	1	11.0021	2
5	3	1	2	1	1	3	4	5	4	1	3	4	3	3	0	3	2	3	1	60	1	10.8198	1
5	1	1	1	1	1	3	5	5	5	1	4	4	2	4	1	3	1	3	0	49	1	11.5129	1
5	1	1	1	1	1	3	4	4	4	1	4	5	4	3	0	2	1	3	1	72	1	10.779	1
4	4	1	2	1	1	4	3	5	3	0	4	5	1	5	0	2	1	1	1	41	1	0	1
4	1	1	1	1	1	3	4	4	4	1	4	5	3	4	0	3	2	3	1	61	1	10.5967	1
2	1	1	2	1	1	2	3	3	3	1	1	4	2	4	0	2	2	1	1	43	0	0	1
5	1	1	1	1	1	3	4	5	5	1	3	4	3	3	1	4	1	3	1	47	1	12.2061	2
5	3	1	1	1	1	3	4	5	5	0	4	5	3	3	0	4	2	3	1	73	1	10.8198	1
4	3	1	2	1	1	1	4	4	5	1	5	5	3	3	0	3	2	3	0	71	1	10.309	1
4	4	1	2	1	1	4	3	3	4	0	3	5	3	3	0	3	2	3	1	49	1	10.8198	1
4	4	1	1	1	0	4	5	5	5	0	3	5	4	3	1	3	2	2	1	30	1	12.2061	1
5	1	1	2	1	1	2	4	5	5	1	3	5	2	4	1	3	1	1	1	53	1	10.5967	3
3	4	1	2	1	1	4	4	4	4	0	4	5	2	4	1	3	1	1	1	29	0	12.0436	1
5	3	1	1	1	1	4	4	5	5	1	4	5	3	3	0	3	1	3	1	51	1	11.6953	2
3	1	1	1	1	1	2	4	4	4	1	5	5	3	3	1	3	2	1	1	73	0	10.5967	2
5	1	1	2	1	1	2	4	4	3	1	5	4	3	3	0	3	1	1	1	41	1	0	1
3	1	1	2	1	1	2	4	5	5	1	2	5	3	3	0	2	1	2	1	42	0	0	2
5	1	1	1	1	1	5	2	3	5	1	5	5	3	3	0	3	2	3	1	79	1	6.90875	2
5	1	1	2	1	1	2	4	5	5	1	4	4	4	3	1	3	2	3	1	50	1	10.0859	2
5	1	1	2	1	1	1	4	5	4	1	5	5	3	3	0	4	2	3	1	59	1	0	1
5	1	1	2	1	1	4	4	5	5	1	2	5	3	4	1	3	1	1	1	39	1	10.5967	2
5	1	1	1	1	1	2	3	3	3	1	3	5	1	4	1	2	2	3	1	49	1	10.309	2
3	1	1	2	1	1	2	3	5	3	1	4	5	3	4	0	2	1	1	1	38	0	0	1
5	1	1	1	1	1	2	2	2	3	1	1	5	1	3	0	1	2	1	1	46	1	0	2
5	1	1	1	1	1	1	4	5	5	1	5	5	4	3	0	3	2	3	1	58	1	8.69968	2
5	1	1	1	1	1	2	4	5	2	1	5	4	3	4	0	3	2	3	1	58	1	10.309	1
5	1	1	2	1	1	5	3	5	5	1	5	5	3	3	0	3	2	3	1	67	1	0	2
4	5	2	2	1	1	2	4	4	3	0	3	5	3	3	0	3	2	1	1	46	1	10.309	2
2	1	2	2	1	1	2	4	5	5	0	3	5	3	3	0	3	2	1	1	36	0	10.1267	1
3	1	1	1	1	1	1	4	5	4	1	1	5	3	4	1	2	2	3	0	55	0	10.309	2
5	1	1	2	1	1	2	5	4	5	0	4	5	4	3	0	4	1	3	1	56	1	10.1659	1
3	3	1	1	1	1	3	4	4	4	1	4	4	4	3	0	4	1	1	1	42	0	12.8992	1
5	1	1	2	1	1	2	3	4	5	0	4	5	2	4	0	2	2	3	1	48	1	9.21044	1
3	1	1	2	1	1	2	3	5	3	0	2	5	3	3	0	2	1	2	0	65	0	7.6014	1
2	1	1	2	1	1	2	5	5	4	0	3	4	2	4	0	3	1	1	1	49	0	0	1
2	1	1	1	1	1	3	4	4	5	0	5	5	2	5	0	3	2	3	1	71	0	10.4913	1
5	1	1	2	1	1	3	4	4	2	0	3	5	1	4	1	4	1	1	1	36	1	10.8198	1
3	1	1	2	1	1	4	4	5	4	1	4	5	2	4	0	3	2	1	1	30	0	0	3
5	1	1	2	1	1	4	3	3	3	0	3	4	2	3	1	2	2	1	1	43	1	10.5967	1
5	1	1	2	1	1	2	4	5	5	0	3	5	3	3	0	3	1	3	1	57	1	10.779	1
5	1	1	2	1	1	3	2	2	4	0	4	5	2	4	0	2	1	3	1	54	1	9.21044	1
5	3	1	2	1	1	2	3	3	5	1	3	5	3	4	0	2	2	3	1	56	1	10.309	1
3	1	1	1	1	1	3	3	4	4	1	5	4	3	3	0	3	1	3	1	73	0	11.0822	2
5	1	1	1	1	1	1	3	5	5	0	5	4	2	3	0	4	1	3	1	63	1	9.90354	2
5	1	1	1	1	1	3	2	3	4	1	4	5	3	3	0	2	2	3	1	84	1	11.0021	1
5	1	1	1	1	1	1	3	3	4	1	4	5	4	3	1	3	1	3	1	59	1	10.309	1
2	1	1	1	1	1	3	3	4	4	0	2	4	3	3	1	3	1	3	1	60	0	10.309	1
5	1	1	1	1	1	2	3	5	4	0	4	4	3	2	0	3	1	3	1	67	1	10.8198	1
2	1	1	2	1	1	2	3	5	5	1	2	5	3	5	0	3	2	3	1	57	0	9.47278	1
4	1	1	1	1	1	1	5	5	5	0	5	5	3	3	0	3	1	3	1	68	1	8.51739	1
5	1	1	2	1	1	5	3	4	4	0	5	5	3	3	0	3	1	3	1	72	1	10.309	1
3	1	2	2	1	1	4	4	5	5	1	3	5	3	3	0	3	1	2	1	31	0	0	1
5	1	1	1	1	1	2	4	5	5	1	5	5	3	5	0	3	1	3	0	73	1	0	1
5	1	1	2	1	1	1	3	5	5	0	1	5	3	3	0	3	1	3	1	61	1	0	1
5	1	1	2	1	1	2	3	5	5	1	4	5	2	4	0	3	1	3	1	55	1	10.1346	1
5	1	2	2	1	1	2	5	5	5	1	3	5	2	3	0	3	2	1	1	31	1	0	1
4	1	2	2	1	1	5	3	5	5	1	5	5	4	2	0	3	1	3	0	59	1	8.51739	2
5	1	1	2	1	1	2	2	3	4	1	2	5	2	5	0	2	1	3	1	67	1	9.79818	1
4	1	1	2	1	1	3	4	5	5	1	4	5	3	4	1	2	2	1	1	31	1	10.8198	1
2	1	1	2	1	1	3	4	3	2	0	3	5	3	3	0	3	1	2	1	31	0	11.5129	1
2	1	1	2	1	1	3	4	4	3	1	4	5	3	3	0	2	2	1	1	35	0	0	2
2	1	1	2	1	1	4	3	5	5	0	3	5	3	4	0	4	2	1	0	40	0	10.5967	1
4	1	2	2	1	1	1	2	3	3	1	3	5	3	4	0	2	2	1	1	42	1	9.90354	1
5	1	2	1	1	1	4	4	5	3	1	4	5	1	4	1	4	1	2	1	29	1	10.8198	1
5	1	2	1	1	1	2	2	2	2	1	5	5	4	2	1	3	2	3	1	67	1	9.90354	1
5	1	2	1	1	1	1	2	2	4	1	5	5	1	5	0	1	2	3	1	79	1	7.09091	1
4	3	1	2	1	0	3	3	5	5	1	4	5	3	4	0	3	2	3	1	54	1	11.1563	2
5	3	1	2	1	1	3	3	4	5	1	3	4	3	3	0	3	1	3	0	65	1	10.5558	1
4	3	1	2	1	1	2	5	4	5	1	2	5	3	3	0	3	1	3	1	67	1	10.5967	1
5	5	1	2	1	1	1	3	5	5	0	2	5	1	5	0	3	2	3	1	60	1	6.11147	2
3	1	1	1	1	1	2	4	5	5	0	4	4	3	3	1	3	2	3	1	48	0	10.309	1
4	1	1	2	1	1	3	5	5	3	0	4	4	3	3	0	3	1	1	1	31	1	0	1
5	5	2	2	1	1	5	4	5	5	1	5	5	4	2	0	2	2	3	0	57	1	0	1
2	5	1	1	1	0	3	3	5	3	0	2	4	1	5	0	2	2	2	1	43	0	10.1267	2
3	5	1	2	1	1	2	4	5	5	1	4	5	2	4	1	2	1	3	1	44	0	10.309	2
5	1	1	1	1	1	2	4	5	5	0	5	5	3	3	0	3	2	3	1	79	1	10.5713	1
2	1	1	2	1	1	3	4	3	4	0	4	5	4	2	1	4	1	3	1	50	0	0	1
2	3	1	2	1	1	3	4	4	5	0	3	5	2	5	0	3	2	3	1	61	0	9.90354	2
2	3	1	1	1	1	3	4	4	4	1	4	5	1	5	1	1	2	1	1	45	0	10.8198	2
5	3	1	1	1	1	4	3	5	5	0	4	4	2	4	0	4	1	3	1	49	1	12.2061	1
2	3	1	1	1	1	4	4	5	4	0	4	5	2	4	0	2	1	3	1	59	0	11.1563	2
5	3	1	1	1	0	5	3	5	5	0	5	5	3	3	0	3	2	3	1	67	1	10.7144	2
4	5	2	1	1	1	3	4	5	5	0	5	5	4	2	0	3	2	3	1	72	1	8.3666	1
4	5	2	2	1	1	2	3	5	4	1	4	5	1	4	0	2	2	2	1	36	1	9.90354	1
3	5	2	1	1	1	2	3	5	3	1	3	5	1	4	1	4	1	1	1	50	0	11.5129	2
5	1	1	1	1	1	2	5	5	5	1	5	5	2	4	0	3	1	1	1	51	1	10.5967	2
5	1	1	1	1	1	2	4	4	5	1	4	5	2	3	0	3	2	3	1	79	1	10.779	2
4	1	1	1	1	1	3	4	4	5	1	4	5	3	3	0	4	2	3	1	81	1	11.3386	1
4	1	1	2	1	1	1	2	3	4	1	5	5	3	3	0	3	2	3	0	79	1	0	3
5	1	1	1	1	1	3	2	2	2	1	1	5	3	3	0	2	2	3	1	60	1	10.4913	1
3	1	2	2	1	1	2	4	5	3	1	2	4	3	3	0	3	1	3	1	57	0	0	1
5	1	2	2	1	1	4	4	5	3	1	3	4	3	2	1	3	1	2	1	39	1	10.1267	1
3	1	2	2	1	1	2	2	2	2	1	5	5	1	5	1	2	1	3	0	56	0	8.69968	1
5	3	1	2	1	1	4	4	5	5	0	4	5	3	4	0	2	1	3	1	46	1	11.5129	1
5	3	1	1	1	1	2	3	4	5	1	4	4	3	3	0	3	1	3	1	69	1	10.5967	1
4	1	1	2	1	1	2	4	5	5	0	4	5	2	4	1	1	2	3	1	53	1	9.90354	2
5	1	1	1	1	1	2	5	5	3	0	3	4	2	4	0	2	2	1	1	49	1	10.8198	3
5	1	2	2	1	1	2	5	5	5	1	4	5	2	3	1	2	1	1	1	31	1	10.5967	1
2	1	1	2	1	0	1	4	3	2	0	4	5	3	4	1	2	2	3	0	56	0	10.309	2
5	1	1	2	1	1	3	3	5	5	0	4	5	1	3	1	2	2	3	1	63	1	0	1
5	1	1	2	0	1	1	3	5	5	0	1	5	2	3	1	2	2	1	1	41	1	10.309	1
5	1	1	1	0	1	5	5	2	3	0	5	5	2	3	1	3	1	3	1	69	1	7.35308	1
2	1	1	2	1	1	3	5	5	3	1	4	4	2	5	1	3	2	2	1	34	0	10.8198	3
3	1	1	2	0	0	2	5	5	5	1	3	4	3	4	0	3	1	2	1	29	0	9.21044	2
2	1	1	1	1	1	3	2	2	2	0	5	5	1	4	0	2	2	3	1	58	0	10.309	2
5	1	1	2	1	1	5	2	2	2	0	5	5	4	3	0	3	2	3	1	85	1	0	1
2	1	1	1	1	1	2	3	5	4	1	4	5	3	4	1	3	1	3	1	52	0	11.0021	1
5	1	1	1	1	1	2	3	2	3	0	1	4	3	3	0	3	2	3	1	78	1	11.0021	2
5	1	1	2	1	1	2	3	5	5	0	4	5	2	3	0	3	1	3	1	34	1	11.0021	1
5	1	1	2	1	1	1	3	2	4	0	5	5	4	3	0	3	2	3	1	70	1	10.0859	1
5	1	2	2	1	1	1	4	5	5	1	4	5	3	3	0	3	1	3	1	68	1	7.09091	2
3	3	1	2	1	1	3	2	5	3	1	1	5	2	4	1	3	2	1	1	39	0	10.779	2
2	5	1	2	1	0	1	3	2	5	0	3	4	3	3	0	2	2	1	1	54	0	11.1563	2
2	1	1	2	1	1	2	4	3	5	1	3	5	2	4	0	3	1	3	1	51	0	9.21044	2
3	1	1	1	1	1	2	3	4	4	1	5	5	3	3	1	3	2	3	1	59	0	11.0021	2
4	1	1	1	1	1	3	4	5	5	0	3	4	3	3	1	3	1	1	1	41	1	11.5129	1
5	1	1	2	1	1	5	4	5	5	1	5	5	4	3	1	3	1	3	0	67	1	0	1
5	1	1	1	1	1	3	3	5	5	1	5	4	3	3	0	2	2	3	1	65	1	9.90354	2
2	1	2	2	1	1	5	5	4	4	1	1	5	2	3	0	3	2	1	1	46	0	10.5967	2
4	1	1	1	1	1	2	4	4	5	1	1	5	3	3	0	3	1	3	1	68	1	8.51739	1
5	1	1	1	1	1	1	4	5	3	1	5	5	1	4	0	3	1	3	1	69	1	9.90354	2
5	3	1	1	1	0	1	4	5	5	0	5	5	2	4	0	3	1	3	1	70	1	10.8198	1
5	4	1	2	1	1	3	2	2	3	0	3	5	1	5	0	2	2	3	0	63	1	10.4913	2
3	1	1	2	1	1	2	3	3	3	1	5	4	3	4	0	2	2	3	0	74	0	7.37838	1
4	1	1	2	1	0	1	4	5	5	0	2	5	3	4	1	2	2	3	1	54	1	9.95233	1
2	1	1	2	1	1	3	4	5	4	1	4	5	2	4	0	2	2	3	1	52	0	9.21044	1
3	1	1	2	1	1	1	4	4	4	1	3	5	4	4	0	3	2	3	1	58	0	9.21044	2
5	3	1	1	1	1	1	4	2	5	1	5	5	2	3	0	3	2	3	1	77	1	4.61512	1
3	3	1	1	1	1	3	3	5	4	1	2	4	3	3	1	3	1	3	1	56	0	10.309	1
5	1	1	2	1	1	3	4	4	3	1	4	5	3	3	0	3	1	2	1	41	1	10.8198	1
4	1	1	2	1	1	2	3	3	4	1	5	5	3	3	0	3	2	3	1	67	1	0	2
4	1	1	2	1	1	2	3	2	3	1	5	5	1	5	0	2	2	3	0	69	1	9.39275	3
5	1	1	2	1	1	4	5	5	4	1	4	5	3	3	0	4	1	3	1	42	1	11.5129	1
3	1	2	1	1	1	2	3	5	4	1	3	5	1	5	0	3	1	1	1	32	0	11.2898	1
5	1	1	1	1	1	4	3	5	3	1	3	5	3	3	0	3	2	3	1	58	1	12.2061	1
3	1	1	1	1	1	2	3	5	4	0	5	5	3	3	0	3	1	3	1	56	0	10.0859	1
4	1	1	1	1	1	3	3	5	5	1	3	5	2	4	0	3	1	3	1	60	1	9.39275	2
5	1	2	2	1	0	1	4	5	5	0	5	5	3	4	0	3	2	3	1	74	1	0	1
3	1	1	1	1	1	2	3	4	5	0	4	4	3	3	0	3	1	3	1	50	0	10.5967	2
5	1	1	2	1	1	2	4	3	4	0	1	5	3	4	0	2	2	3	1	60	1	10.0859	1
5	1	1	2	0	0	1	4	5	5	1	5	5	3	3	0	3	2	3	0	74	1	10.779	1
4	1	1	2	1	1	3	4	5	4	1	4	5	2	4	0	3	1	3	1	61	1	10.0859	1
4	1	1	2	1	1	2	4	5	5	1	4	5	3	4	1	2	2	3	1	49	1	9.90354	2
5	1	1	1	1	1	4	5	5	5	1	4	4	1	2	1	3	1	2	1	47	1	13.8155	1
5	1	1	1	1	1	2	4	5	5	0	5	5	2	3	0	3	2	3	1	81	1	10.779	1
4	1	1	1	1	1	3	4	4	4	1	4	4	3	3	1	3	2	1	1	32	1	11.0021	1
3	1	1	2	1	1	1	4	4	3	1	1	5	2	3	0	3	1	2	1	37	0	0	1
5	1	2	2	1	1	5	2	2	3	1	2	4	3	4	0	2	1	3	1	64	1	7.09091	1
5	4	1	2	1	1	1	3	4	3	1	5	5	2	5	0	2	2	3	0	68	1	10.3859	1
5	1	1	2	1	1	1	2	2	3	0	4	5	3	5	0	3	2	3	1	61	1	7.6014	2
2	1	1	2	1	1	4	5	5	5	1	3	4	3	4	0	2	1	2	1	28	0	0	1
5	1	1	2	1	1	4	4	5	5	0	4	5	4	2	0	4	1	1	1	28	1	11.7753	1
5	1	1	2	1	1	4	4	5	5	0	4	4	3	5	1	2	1	3	0	43	1	10.5967	1
3	1	1	1	1	1	4	3	4	4	0	4	5	2	3	1	3	2	2	1	32	0	10.5967	1
5	1	2	2	1	1	3	2	2	2	1	5	5	3	4	0	2	2	3	1	64	1	0	1
4	4	1	2	1	1	3	4	4	3	1	4	5	3	3	0	4	1	1	1	39	1	11.5129	1
4	3	1	2	1	1	2	5	5	3	0	3	5	3	3	0	2	2	3	1	53	1	0	1
5	3	1	1	1	1	3	4	4	5	0	1	4	2	4	0	3	1	3	1	69	1	10.8198	2
4	1	1	2	1	1	1	4	5	3	1	4	5	3	5	1	2	2	3	0	57	1	10.1267	1
3	1	1	2	1	1	4	3	4	4	1	3	4	2	3	1	3	1	1	1	35	0	10.8198	1
2	3	1	1	1	1	2	4	5	5	1	1	4	2	4	0	2	1	3	1	58	0	9.79818	2
4	3	1	1	1	1	4	3	3	3	1	3	4	2	3	1	3	1	3	1	51	1	11.5129	3
3	1	1	1	1	1	4	5	5	4	1	4	5	3	3	0	3	1	1	1	36	0	11.6953	1
5	4	1	1	1	1	3	3	5	5	1	3	5	1	5	0	1	2	3	0	59	1	9.61587	1
4	1	1	2	1	1	2	2	3	4	1	3	5	2	4	0	2	2	3	1	69	1	10.1659	1
5	1	1	2	1	1	1	4	4	3	1	5	5	3	3	0	3	2	3	1	72	1	7.27309	1
4	1	2	1	1	0	2	4	5	5	1	3	5	2	4	1	2	2	1	1	43	1	10.5967	1
3	1	1	2	1	1	4	4	5	5	1	4	4	3	3	0	3	1	1	1	37	0	11.5129	1
5	3	1	2	1	1	1	4	3	4	0	5	5	3	3	0	2	2	3	0	74	1	10.8968	1
2	5	2	2	1	1	2	5	4	5	0	4	4	3	3	0	3	1	2	1	31	0	0	2
5	1	1	1	1	1	2	4	5	3	1	4	5	2	4	1	2	2	1	1	55	1	10.309	1
5	3	1	2	1	0	2	4	5	5	1	4	5	3	2	0	4	2	3	0	65	1	10.5967	1
5	3	1	1	1	1	4	3	5	3	0	4	5	4	3	0	3	1	3	1	67	1	11.5129	1
3	3	1	1	1	1	3	4	3	5	0	4	4	4	2	1	3	2	3	1	65	0	11.2898	2
4	1	1	2	1	1	2	3	3	3	0	5	5	1	4	0	1	2	3	1	61	1	0	2
5	1	1	2	1	1	2	5	5	5	0	4	5	3	3	0	3	2	1	1	45	1	11.1563	1
2	1	1	2	1	1	2	3	5	3	1	4	4	3	4	0	2	2	1	1	35	0	9.90354	1
2	3	1	1	1	1	1	3	5	5	1	4	5	2	4	0	3	1	3	1	55	0	11.0021	1
4	1	1	1	1	1	2	3	5	5	1	3	5	1	3	1	2	2	1	1	43	1	9.61587	1
5	1	1	1	1	1	2	3	5	4	1	2	4	2	4	1	2	2	2	1	43	1	10.8198	3
5	1	1	1	1	1	3	4	5	5	1	1	5	3	3	0	4	2	3	1	60	1	11.7753	1
4	1	1	2	1	1	3	3	4	5	0	3	5	3	3	0	2	1	3	1	63	1	10.2682	1
2	1	2	2	1	1	1	2	2	2	1	5	4	4	2	0	4	1	3	1	70	0	7.09091	1
5	1	1	2	1	1	2	3	5	4	0	4	4	3	4	0	2	1	3	1	55	1	9.90354	1
4	1	1	2	1	1	2	4	5	5	1	4	5	3	3	0	2	2	1	1	36	1	0	1
5	1	1	1	1	1	3	5	5	5	1	5	5	3	3	0	3	2	3	1	59	1	9.21044	2
5	1	1	2	1	1	2	5	5	5	1	4	5	2	3	1	2	2	2	0	41	1	9.90354	2
5	1	1	1	1	1	3	4	5	5	1	4	5	3	2	1	3	2	3	1	65	1	10.1267	1
3	1	1	2	1	1	2	3	3	3	1	4	5	4	5	0	2	1	1	1	46	0	10.8198	1
4	1	1	1	1	1	2	5	5	3	1	5	5	3	3	1	3	2	3	1	59	1	10.4631	1
5	1	1	2	1	1	5	2	4	5	1	5	5	2	3	0	2	1	2	1	65	1	8.21528	2
5	1	1	1	1	1	1	2	3	5	1	1	5	4	3	1	3	2	1	1	51	1	10.8198	2
3	1	2	1	1	1	1	4	4	5	1	5	5	3	3	1	3	1	3	1	55	0	10.5967	1
5	1	1	1	1	1	3	4	5	5	1	2	4	3	2	0	3	2	3	1	56	1	10.8198	2
3	1	1	1	1	1	3	4	5	5	1	5	5	3	2	0	3	1	3	1	66	0	0	2
5	4	1	1	1	1	3	3	4	5	0	5	5	2	4	0	2	2	3	1	65	1	10.5967	1
2	1	2	2	1	1	3	4	4	5	1	4	4	1	5	1	2	2	3	1	58	0	11.2898	2
5	1	2	2	1	1	1	2	3	3	1	5	5	1	5	0	2	2	3	1	75	1	8.2943	1
4	1	2	1	1	1	2	3	4	4	1	3	4	3	2	1	3	2	3	1	56	1	9.90354	1
5	1	2	1	1	1	5	2	2	4	1	5	5	3	2	0	3	2	3	1	71	1	9.21044	1
2	1	2	2	1	1	1	2	2	2	1	5	5	2	5	0	1	2	3	1	56	0	7.6014	2
4	1	2	2	1	1	2	2	2	4	1	4	5	1	5	0	3	1	3	1	56	1	8.51739	1
2	1	1	1	1	1	5	3	3	4	1	5	5	3	4	0	2	1	2	1	70	0	8.85381	1
4	1	1	2	1	1	5	2	2	4	0	5	5	3	3	0	1	2	2	1	72	1	7.6014	1
3	1	1	2	1	1	4	4	5	3	1	3	4	3	4	1	2	1	1	1	35	0	12.2061	1
5	1	1	1	1	1	1	4	3	5	0	5	5	3	3	0	3	2	3	1	80	1	10.4913	1
5	1	1	2	1	1	3	4	3	5	0	3	5	3	3	1	3	1	1	1	42	1	10.8198	1
3	4	1	2	1	1	3	5	4	4	1	4	5	3	3	0	3	1	3	0	49	0	11.5129	1
5	1	1	1	1	1	2	4	5	5	1	5	5	4	3	0	3	2	3	1	71	1	10.5558	2
5	1	1	2	1	1	5	3	4	3	1	5	5	2	4	0	1	2	3	1	66	1	8.18897	2
5	1	1	1	1	1	1	3	2	3	1	5	5	2	3	0	3	1	3	0	69	1	10.697	2
5	3	1	2	1	1	3	3	3	2	1	2	4	3	3	0	3	1	3	0	57	1	10.3482	1
5	1	2	2	1	1	1	3	5	2	1	4	5	2	5	1	3	2	3	1	55	1	8.51739	1
2	1	1	2	1	0	1	2	2	2	0	5	5	3	5	0	2	2	3	1	53	0	0	2
5	3	1	2	1	1	5	5	5	4	0	5	5	3	3	0	2	2	3	0	63	1	9.21044	2
2	1	2	1	1	1	3	5	5	3	1	3	5	2	4	1	3	2	3	1	60	0	10.0859	1
2	1	2	2	1	1	2	2	4	4	1	4	5	1	4	0	2	2	3	1	70	0	0	1
4	1	2	2	1	1	3	4	5	5	0	4	5	3	3	0	3	1	2	1	34	1	0	1
2	1	1	2	1	1	2	4	4	3	1	4	5	3	4	1	3	2	3	1	54	0	11.1563	1
2	1	1	1	1	1	4	4	4	4	1	4	4	3	3	1	3	1	1	1	32	0	11.2898	1
2	1	1	2	1	1	3	4	3	4	1	4	4	3	3	1	3	1	1	1	40	0	9.21044	3
3	3	1	2	1	0	2	4	4	5	1	4	4	3	4	0	3	2	3	1	66	0	10.4631	2
5	3	1	1	1	1	4	3	3	2	1	4	5	3	4	0	2	1	3	1	64	1	10.5967	1
5	3	1	1	1	1	3	4	5	5	1	5	4	2	5	0	3	1	3	1	63	1	10.309	1
5	3	1	1	1	1	3	5	4	5	0	5	5	2	4	0	2	2	3	1	64	1	10.6165	1
4	1	1	1	1	1	2	3	5	5	1	1	5	3	4	0	2	2	3	1	74	1	10.4043	2
5	3	1	2	1	0	2	3	2	2	0	2	4	3	3	0	2	2	1	0	66	1	10.0859	1
4	1	1	1	1	1	2	3	3	5	1	4	5	1	5	0	2	1	1	1	53	1	10.8198	1
2	1	2	1	0	1	2	3	3	4	1	3	5	2	5	0	1	1	2	1	44	0	9.90354	2
2	1	2	2	0	1	2	2	2	2	1	2	4	3	4	0	2	1	3	1	54	0	9.21044	1
5	1	2	1	1	1	3	4	2	2	1	4	5	3	4	1	3	1	3	1	58	1	9.39275	2
4	1	1	2	1	1	4	4	5	5	1	4	5	3	3	1	4	1	3	1	56	1	10.1267	1
2	1	1	1	1	1	1	2	5	3	1	3	5	2	4	1	2	2	1	1	43	0	10.8198	2
5	1	1	2	1	1	3	4	5	5	0	5	5	4	2	0	2	2	3	1	65	1	9.39275	1
5	1	1	2	1	1	2	3	3	4	1	4	5	3	2	0	3	2	3	1	62	1	9.48805	1
4	1	1	2	1	1	5	2	2	4	0	5	5	3	3	0	2	2	3	1	52	1	8.41205	2
5	1	1	2	1	1	2	4	2	4	0	4	5	3	3	0	3	2	3	1	70	1	10.4913	2
5	1	1	2	1	1	3	4	4	4	1	1	5	4	2	0	4	2	3	1	77	1	10.4913	1
3	5	2	2	1	1	5	3	3	3	1	5	5	3	3	0	3	1	3	0	71	0	0	2
2	5	2	1	1	1	2	4	4	5	1	4	5	2	4	1	3	1	1	1	49	0	10.4631	2
3	5	2	1	1	1	3	3	5	5	1	5	5	1	5	1	3	1	3	1	62	0	9.90354	1
3	1	2	2	1	1	1	4	5	4	1	5	5	3	5	1	2	2	3	1	62	0	7.09091	1
5	3	1	1	1	1	2	3	5	5	0	5	5	3	3	0	4	1	3	1	76	1	10.8893	1
5	3	1	1	1	1	4	5	5	5	1	4	4	3	3	1	3	1	3	1	57	1	11.5129	2
3	5	2	1	1	1	4	5	5	5	1	4	4	3	4	1	3	1	1	1	39	0	11.1563	1
4	4	1	1	1	0	4	4	5	5	1	3	5	3	3	0	4	1	1	1	51	1	12.2061	1
2	1	2	1	0	1	2	5	5	4	1	3	5	4	3	0	3	2	2	1	34	0	11.2898	2
2	1	2	2	1	1	2	3	5	3	1	2	4	1	5	1	2	2	2	1	40	0	9.39275	1
2	1	2	1	1	1	1	5	5	5	1	5	4	4	4	1	2	2	2	1	48	0	10.309	1
2	1	1	2	1	1	2	5	5	5	0	4	5	3	3	0	3	2	1	1	33	0	11.5129	1
3	5	2	1	1	1	2	3	5	5	1	4	5	2	3	1	2	1	2	1	35	0	10.309	2
3	5	2	2	1	1	2	2	5	3	1	3	5	2	4	1	2	2	1	1	41	0	9.21044	2
5	5	2	1	1	1	2	4	4	5	1	4	4	2	4	1	3	2	1	1	47	1	10.309	2
4	1	2	2	1	1	2	3	2	2	0	2	5	2	3	1	3	1	3	1	57	1	8.69968	1
5	1	2	1	1	1	1	2	3	4	1	5	4	4	5	0	1	2	3	0	81	1	8.2943	1
4	1	2	1	1	1	1	4	5	3	1	4	4	3	3	0	3	1	3	0	52	1	8.51739	2
5	1	2	2	1	1	1	3	3	4	1	2	5	3	3	0	3	2	3	1	57	1	8.69968	1
4	1	1	2	1	1	1	3	4	3	1	2	4	3	4	1	3	2	1	1	55	1	10.8198	1
2	1	1	1	1	1	4	4	4	5	1	4	5	4	3	0	3	1	1	1	44	0	10.8198	2
4	1	1	1	1	1	3	4	4	5	1	4	5	1	5	1	2	2	1	1	38	1	10.8198	1
2	5	2	2	1	1	2	3	4	3	1	3	5	3	4	1	2	1	3	1	52	0	9.57505	2
5	5	2	1	1	1	3	2	2	2	0	3	5	1	5	0	1	2	1	1	48	1	0	1
5	1	2	2	1	1	5	4	5	4	1	4	4	3	4	0	3	2	3	1	56	1	7.09091	2
5	4	1	2	1	1	3	4	5	4	0	3	5	4	2	0	3	1	3	1	62	1	10.4913	2
2	1	2	2	1	1	1	4	4	4	1	3	4	3	2	0	3	1	3	1	57	0	9.03611	1
2	4	1	1	1	1	3	4	5	5	0	4	5	3	4	0	2	1	3	1	62	0	11.6953	2
5	1	1	2	1	1	2	2	2	5	0	5	5	3	4	0	2	2	3	1	63	1	0	1
2	5	2	1	1	1	3	5	4	5	1	5	5	4	3	0	3	1	3	1	79	0	9.39275	1
5	3	1	2	1	1	2	5	5	5	0	4	4	1	4	0	2	2	3	0	76	1	10.309	2
5	5	1	1	1	1	2	2	2	5	1	3	4	3	3	1	3	2	3	1	51	1	10.4913	3
4	5	1	1	1	1	4	2	5	4	0	4	4	3	4	1	3	1	2	1	38	1	12.2061	2
4	1	1	2	1	1	1	3	3	5	1	5	5	3	3	0	3	2	3	1	64	1	0	1
5	1	1	2	1	1	5	5	5	5	1	5	5	3	3	0	2	2	3	1	70	1	0	2
5	3	1	2	1	1	3	4	5	5	0	4	5	3	4	0	3	2	3	1	68	1	10.309	2
4	3	1	2	1	1	4	4	5	4	0	4	4	4	3	1	3	1	1	1	31	1	11.3504	1
5	3	1	1	1	1	1	4	4	4	1	2	4	3	3	0	3	1	3	1	74	1	10.7277	1
5	3	1	2	1	1	4	3	4	3	0	3	4	2	4	0	2	2	1	1	50	1	0	2
2	3	1	2	1	1	4	4	5	4	1	4	5	3	3	0	3	1	1	1	34	0	11.0021	1
5	4	1	2	1	1	3	3	3	5	0	4	5	2	4	0	2	2	3	0	74	1	10.779	1
5	4	1	1	1	1	4	4	5	5	0	1	4	2	4	1	3	1	1	1	64	1	10.8198	2
5	1	1	2	1	1	2	2	5	3	0	1	5	3	5	0	3	2	1	1	39	1	0	1
5	3	1	2	1	1	2	4	5	5	1	4	5	2	4	0	4	1	3	0	60	1	10.9402	1
3	1	2	2	1	1	1	5	5	5	1	4	5	2	4	0	3	1	3	1	43	0	0	1
5	1	2	2	1	1	3	2	2	4	1	4	4	2	5	0	2	2	3	1	57	1	0	3
5	4	1	1	1	1	3	3	5	4	0	2	5	2	4	0	2	1	3	1	71	1	11.0021	1
4	5	1	1	1	1	2	2	2	2	0	4	4	2	5	1	3	1	2	1	39	1	11.5129	2
4	1	1	1	1	1	1	3	3	4	0	5	5	4	4	1	2	2	3	1	72	1	10.779	2
5	1	1	2	1	1	2	2	2	2	0	5	5	4	3	0	4	2	3	1	84	1	10.5967	1
3	4	1	1	1	1	2	5	5	5	0	3	5	3	3	1	4	1	1	1	45	0	12.6115	2
5	3	1	2	1	0	2	3	4	4	0	4	5	3	3	0	3	2	3	1	51	1	10.5967	1
5	3	1	1	1	0	3	4	4	2	0	4	5	1	5	0	1	2	1	1	44	1	0	2
5	3	1	2	1	1	1	3	5	4	1	4	5	3	3	0	3	2	3	1	73	1	10.4913	2
3	3	1	1	1	1	4	3	5	4	1	3	4	3	5	1	3	1	2	1	34	0	11.9184	2
3	3	1	1	1	1	4	4	4	3	1	4	4	3	2	1	3	1	3	1	47	0	11.9184	1
5	1	1	1	1	1	2	3	5	5	0	4	4	3	3	0	3	2	3	1	76	1	10.8037	2
5	1	1	2	1	1	1	4	4	3	0	5	5	4	2	0	3	1	3	0	80	1	10.6736	1
5	5	2	1	1	1	5	2	5	3	0	5	4	1	5	0	2	2	3	1	75	1	8.98732	1
5	1	2	2	1	1	3	5	5	5	0	4	5	2	5	0	2	1	3	1	58	1	0	1
5	1	1	2	1	1	2	3	5	3	0	4	5	1	5	1	2	2	3	1	46	1	0	1
5	1	1	2	1	1	1	2	2	3	0	5	5	3	4	1	4	2	3	1	57	1	10.8198	1
5	3	1	2	1	1	2	4	5	5	1	5	5	3	2	0	3	1	3	1	76	1	10.309	2
5	1	1	1	1	1	2	3	5	5	0	5	5	3	3	0	3	2	3	1	69	1	10.9613	1
5	3	2	1	1	1	4	2	4	4	1	1	4	2	4	0	2	1	1	1	44	1	11.5129	2
2	3	2	1	1	1	2	2	3	3	1	4	4	1	5	0	1	1	3	0	53	0	9.21044	2
2	3	2	1	1	1	1	3	4	5	1	1	4	3	3	0	3	2	3	0	74	0	10.4913	1
5	3	1	2	1	1	2	5	5	5	1	5	5	3	4	0	3	1	3	1	60	1	9.61587	2
5	1	1	2	1	1	2	4	4	3	0	3	5	3	3	1	3	2	3	1	53	1	9.90354	2
5	5	1	1	1	1	3	4	4	5	1	3	5	3	3	0	3	2	3	1	65	1	11.5129	2
5	5	1	2	1	1	3	5	3	3	1	3	5	3	4	1	2	2	1	1	45	1	9.21044	1
3	5	1	2	1	1	2	3	3	5	0	1	5	2	3	1	1	2	3	1	58	0	9.90354	2
5	5	1	1	1	1	3	2	5	3	0	4	5	2	4	1	3	1	2	1	42	1	10.309	1
5	1	1	1	1	1	2	4	5	5	1	3	5	2	4	1	3	1	3	1	50	1	11.0021	2
4	5	1	2	1	1	4	5	5	5	1	4	5	4	3	1	4	1	2	1	35	1	11.0021	1
3	5	2	1	1	1	2	5	5	5	1	4	5	1	3	0	3	1	3	1	45	0	12.8992	1
2	1	2	1	1	1	1	3	5	4	0	4	5	3	4	1	2	2	1	1	52	0	10.309	1
4	5	2	2	1	0	1	2	2	2	1	5	5	3	5	0	1	2	3	0	72	1	7.6014	1
3	1	2	1	1	1	3	3	5	2	1	2	5	3	3	0	3	2	3	1	64	0	11.0021	1
5	3	1	2	1	1	2	2	3	3	1	1	5	1	5	0	3	2	3	1	68	1	10.309	1
2	5	2	1	1	1	2	5	5	5	1	4	5	1	5	0	3	1	3	1	58	0	9.21044	2
5	5	2	1	1	1	3	5	5	5	1	4	5	3	3	1	3	2	3	1	57	1	9.21044	1
4	1	1	2	1	1	3	4	5	5	0	4	5	1	4	0	2	2	3	1	57	1	9.98049	1
4	1	1	2	1	1	4	4	5	5	1	3	5	3	3	1	3	2	1	1	28	1	10.309	1
4	1	1	2	1	1	1	3	5	5	1	5	5	3	3	0	3	2	3	1	68	1	10.309	2
5	1	1	1	1	1	2	4	5	5	1	5	5	4	3	0	3	2	3	1	63	1	10.4458	2
4	1	2	1	1	1	4	3	3	5	1	4	5	3	3	0	2	1	3	1	63	1	11.5129	1
5	1	2	2	1	1	2	4	4	4	1	5	5	3	4	1	4	1	3	1	64	1	10.309	1
3	1	2	1	1	1	3	4	3	5	1	4	5	4	2	0	4	1	3	1	64	0	9.90354	2
3	1	2	1	1	1	2	3	2	2	1	5	5	1	5	0	2	1	3	1	51	0	9.61587	1
5	1	2	1	1	1	2	5	5	3	0	5	5	3	4	1	3	1	1	1	64	1	9.21044	1
4	1	1	2	1	1	2	3	2	3	0	5	5	2	4	0	2	2	3	1	55	1	0	1
2	5	2	2	1	1	3	4	4	3	1	2	5	2	3	0	3	1	2	1	37	0	0	1
3	3	1	2	1	1	1	5	4	4	0	3	5	3	3	0	3	2	3	1	56	0	0	2
3	1	1	1	0	1	1	3	5	5	1	5	5	2	5	0	1	1	2	1	71	0	11.1563	3
5	1	1	1	0	1	2	2	2	5	1	5	5	1	4	1	2	2	3	1	63	1	9.21044	3
3	1	2	2	1	1	2	2	2	4	1	4	5	1	5	0	2	2	3	1	56	0	0	3
4	1	2	1	0	1	1	3	2	2	1	5	5	1	5	0	2	2	3	1	76	1	7.17089	3
5	1	2	1	0	1	1	4	3	2	1	4	5	3	2	1	4	1	1	1	47	1	10.309	1
5	1	1	2	1	1	4	3	5	5	0	3	5	3	3	0	4	1	2	1	27	1	11.8494	2
5	1	1	1	1	1	1	5	4	4	1	5	5	3	3	0	3	1	1	1	67	1	10.4913	1
4	1	1	2	1	1	4	3	3	2	1	3	5	2	4	1	3	1	1	1	32	1	10.309	1
2	1	1	2	1	1	4	5	5	3	0	4	4	3	5	1	2	1	1	1	31	0	11.9184	1
4	1	2	1	1	1	1	2	2	3	1	2	5	1	4	0	1	2	2	1	48	1	9.21044	1
5	1	2	1	1	1	2	4	2	2	1	5	5	3	5	1	2	1	3	1	63	1	7.6014	1
2	1	2	2	1	0	2	4	3	3	1	1	4	4	3	0	2	2	2	1	42	0	0	2
5	5	1	2	1	1	3	5	5	5	1	2	5	1	3	0	2	1	3	1	58	1	0	2
5	5	1	1	1	1	3	4	5	5	1	1	5	3	3	0	3	1	3	0	58	1	11.2898	2
2	5	2	2	1	1	3	4	5	5	1	3	4	2	4	1	2	2	1	1	45	0	9.90354	1
4	1	1	1	1	1	1	2	5	5	0	5	5	2	4	0	3	2	3	1	68	1	11.0822	1
3	5	1	2	1	1	3	5	4	4	1	3	5	4	3	0	3	1	2	1	36	0	10.309	1
5	5	1	1	1	1	4	5	5	5	0	3	5	2	4	0	2	1	3	1	66	1	11.5129	2
5	1	1	2	1	1	2	3	5	4	1	4	4	2	3	0	2	1	3	1	50	1	10.5967	1
5	3	1	1	1	1	3	3	4	4	1	5	5	3	3	0	3	2	3	1	66	1	10.8198	1
5	4	1	2	1	1	3	3	2	5	0	4	5	3	4	0	2	1	3	1	63	1	10.7144	1
5	4	1	2	0	0	3	3	5	5	0	4	5	2	4	0	3	2	3	1	62	1	10.8198	1
2	1	1	1	1	1	1	4	2	3	1	5	4	2	5	0	3	2	3	1	76	0	0	1
5	1	2	2	1	1	5	4	3	4	1	1	5	3	3	0	3	1	3	1	64	1	0	3
5	1	1	2	1	1	2	3	5	2	1	3	4	3	5	0	3	2	3	1	74	1	10.4913	1
2	3	1	2	1	1	4	4	5	4	0	4	5	3	2	0	3	1	1	1	24	0	11.2898	1
4	1	1	2	1	1	2	4	5	5	1	4	5	2	4	0	2	2	3	1	62	1	9.92334	1
4	1	1	2	1	1	1	2	2	2	0	5	5	1	3	0	3	2	3	0	85	1	10.7537	2
5	1	1	2	1	1	2	3	4	5	0	4	5	1	2	0	3	2	3	1	68	1	0	2
5	1	1	2	1	1	2	4	4	4	0	4	5	2	4	1	2	2	3	1	54	1	9.90354	2
2	3	2	2	1	0	2	2	2	2	1	4	5	2	4	0	2	2	3	1	59	0	8.69968	2
5	1	1	2	1	1	5	3	4	2	0	5	5	1	5	0	1	2	3	1	72	1	7.09091	1
3	1	2	1	1	1	3	2	2	3	1	5	5	3	3	0	3	1	2	1	70	0	0	1
5	1	2	1	1	1	1	5	5	5	1	5	5	3	4	0	2	2	3	0	70	1	8.2943	1
3	3	1	2	1	1	4	3	2	4	0	3	4	3	3	0	3	1	1	1	39	0	9.90354	1
5	4	1	2	1	1	2	3	2	2	0	3	5	1	4	0	2	1	3	1	66	1	10.779	1
5	1	2	2	1	1	5	4	4	4	1	4	5	3	3	0	3	1	3	1	58	1	0	3
5	3	1	2	1	1	2	2	5	2	0	5	5	3	3	0	3	1	3	1	58	1	10.309	1
2	4	1	1	1	1	2	2	2	2	1	5	5	2	3	0	3	1	3	0	66	0	10.779	2
2	3	1	1	1	1	4	3	4	4	1	4	5	3	4	1	3	1	1	1	39	0	11.6082	1
5	1	1	1	1	1	4	5	5	5	0	3	5	3	4	0	3	1	1	1	34	1	10.5967	1
4	1	1	2	1	1	2	3	5	5	0	1	5	2	4	0	2	2	1	1	30	1	0	1
5	1	2	1	1	1	2	4	5	3	1	5	5	3	4	0	3	1	3	1	72	1	5.9428	1
3	5	1	1	1	1	3	4	5	5	0	4	5	4	3	1	3	1	1	1	32	0	11.5129	1
4	5	1	2	1	1	2	4	4	2	0	4	5	2	4	0	3	1	3	1	50	1	0	1
5	5	1	2	1	1	2	4	5	5	1	2	5	1	4	0	1	1	2	1	32	1	10.309	2
5	1	1	1	1	1	4	3	5	4	0	2	5	3	3	0	3	1	3	1	81	1	11.0021	3
5	1	1	1	1	1	3	4	4	3	1	5	5	2	5	1	1	2	3	1	60	1	10.3735	1
5	1	1	2	1	1	1	3	3	3	0	4	5	2	2	0	2	2	3	1	58	1	9.39275	2
5	1	2	2	1	1	5	4	4	4	1	5	5	2	4	0	2	2	3	1	68	1	0	1
5	1	2	2	1	1	1	4	4	4	1	4	5	3	3	0	3	2	3	1	58	1	0	1
2	1	2	2	1	1	5	2	2	3	1	5	5	2	4	0	1	2	3	0	77	0	0	1
5	1	1	2	1	1	2	3	3	4	0	4	5	2	4	0	3	2	3	1	51	1	0	1
5	1	1	2	1	1	5	2	4	3	1	5	5	3	3	0	3	2	3	0	78	1	10.0859	1
2	3	1	1	1	1	1	3	3	3	0	3	5	2	5	0	1	2	3	1	48	0	9.21044	2
5	3	1	1	1	1	4	4	5	5	0	3	5	3	3	0	3	2	3	1	63	1	11.5129	1
2	5	1	2	1	1	3	3	5	5	0	4	5	2	4	0	3	1	1	1	27	0	0	1
5	5	1	1	1	1	3	5	5	4	1	4	4	3	3	1	3	1	1	1	27	1	11.5129	1
5	3	1	1	1	1	2	4	5	4	0	4	5	2	4	1	3	2	3	1	53	1	11.5129	2
4	1	1	2	1	1	2	2	4	3	0	5	4	2	4	0	3	2	3	1	60	1	0	2
5	5	1	1	1	1	4	3	5	5	0	3	4	4	2	0	4	1	3	1	75	1	10.779	1
3	5	1	2	1	1	4	3	5	4	1	4	5	4	3	1	3	1	1	1	42	0	12.2061	1
5	5	1	1	1	1	3	3	5	3	1	3	4	2	4	1	3	1	3	1	52	1	10.4631	1
5	1	2	1	1	1	2	2	2	3	0	2	5	4	3	0	2	2	3	1	52	1	11.0021	1
4	3	2	2	1	0	1	4	5	5	1	4	5	1	5	0	1	2	3	1	57	1	9.21044	1
5	3	2	2	1	1	2	2	5	4	1	5	5	3	3	0	3	2	3	1	66	1	7.6014	1
4	3	2	2	1	1	3	4	3	5	1	5	5	3	3	0	4	2	3	1	75	1	7.97281	2
4	3	2	2	1	1	2	4	5	5	1	3	4	4	3	1	4	1	1	1	41	1	11.5129	2
4	5	1	2	1	1	3	3	2	4	1	5	5	2	4	0	2	1	3	0	65	1	10.779	2
5	5	1	2	1	1	1	4	3	3	0	5	5	3	3	0	2	1	3	1	67	1	0	2
5	5	1	2	1	1	2	3	3	3	0	1	5	3	4	0	2	2	3	0	52	1	9.61587	1
5	3	1	2	1	1	4	4	5	4	0	4	5	3	4	0	2	2	1	1	43	1	0	1
4	3	1	1	1	1	4	3	3	3	0	3	5	2	4	0	2	1	3	1	46	1	11.7753	2
3	1	1	2	1	1	4	4	4	4	0	4	5	3	4	1	2	1	1	1	43	0	10.8198	2
3	1	2	1	1	1	1	5	2	3	1	5	5	3	3	0	1	2	3	1	75	0	0	1
4	1	2	1	0	1	1	4	2	3	1	5	5	4	5	1	2	1	3	1	69	1	8.0067	1
4	1	2	1	1	1	1	4	4	4	1	5	5	2	3	0	4	2	3	0	74	1	8.0067	1
2	3	2	1	0	1	5	3	2	3	1	1	4	2	5	1	3	2	3	1	49	0	10.309	2
4	3	2	2	1	0	5	2	2	2	0	5	4	2	4	1	2	2	3	1	56	1	0	2
3	5	1	2	1	1	4	3	5	4	1	4	4	3	3	0	4	1	1	1	35	0	10.309	2
2	5	1	2	1	1	4	4	4	4	0	4	5	1	5	1	2	1	1	1	28	0	10.8198	1
4	5	1	2	1	1	3	4	5	5	1	3	5	3	3	0	3	1	3	1	45	1	10.309	2
5	1	1	2	1	1	1	5	5	5	1	4	5	1	3	0	3	1	3	0	59	1	9.48805	1
5	1	1	2	1	1	3	5	5	5	0	4	4	3	3	0	3	1	2	1	32	1	11.6183	1
2	3	1	2	1	1	4	4	5	5	1	4	5	2	4	0	3	1	3	1	59	0	10.5967	3
3	1	2	2	1	1	2	4	3	3	1	4	4	2	4	0	1	2	1	1	42	0	10.1267	1
5	1	2	1	1	1	3	2	3	2	1	5	5	4	4	1	2	2	3	1	57	1	9.90354	1
5	3	1	2	1	1	1	3	2	4	0	4	5	3	3	0	4	2	3	1	80	1	10.8968	3
5	3	1	1	1	1	4	4	5	3	1	4	5	2	4	1	2	1	1	1	43	1	12.2061	1
5	3	1	2	1	0	2	3	4	5	0	5	5	3	4	0	3	2	3	1	70	1	10.4913	1
5	1	1	2	1	1	2	4	3	3	1	4	5	1	5	0	2	2	3	1	56	1	10.4913	2
4	1	1	1	1	1	2	3	2	3	1	4	5	1	5	1	1	2	3	1	55	1	10.0859	1
2	1	2	1	1	1	4	5	5	4	1	4	5	1	5	1	3	1	2	1	37	0	10.309	2
5	1	2	1	1	1	3	4	5	5	1	3	5	3	3	0	4	2	3	1	67	1	11.1563	1
4	1	1	2	1	1	5	2	3	3	1	5	5	2	4	0	2	2	3	1	58	1	0	2
5	1	1	1	0	0	2	3	5	5	0	5	5	3	3	0	3	1	3	1	79	1	0	1
5	1	2	2	0	1	1	3	3	5	0	2	5	3	2	0	3	1	3	0	66	1	0	1
5	4	1	2	1	1	4	3	3	4	0	5	5	1	4	0	3	2	3	0	87	1	0	2
5	1	2	2	1	1	2	5	5	5	1	1	5	3	3	0	3	2	3	1	65	1	0	1
2	1	2	1	1	1	2	5	5	4	1	4	5	3	3	1	3	1	1	1	44	0	11.2898	1
4	1	1	2	1	1	2	4	5	2	0	4	5	3	3	0	3	1	3	1	40	1	0	1
5	1	1	2	1	1	3	3	3	3	0	5	5	2	4	0	2	2	3	1	60	1	9.39275	2
3	1	1	2	1	1	2	4	5	5	1	3	5	1	4	0	2	2	1	1	45	0	9.48805	1
5	3	1	1	1	1	3	3	5	5	1	4	5	3	2	0	3	2	3	1	70	1	10.5967	3
5	1	2	1	1	0	1	4	2	4	1	5	5	3	4	0	3	1	3	1	73	1	9.21044	1
5	1	2	2	1	1	2	2	2	4	1	5	5	1	5	1	2	1	3	1	56	1	9.90354	2
4	1	2	2	1	1	2	5	5	3	1	1	5	3	3	1	3	2	2	1	38	1	10.1267	1
5	1	1	2	1	1	1	2	5	3	0	5	5	3	5	0	3	1	3	1	75	1	10.5866	2
4	3	1	1	1	1	2	3	4	4	1	2	5	3	3	0	3	2	3	1	72	1	10.8198	2
2	5	1	1	1	1	4	4	4	4	0	4	4	3	3	0	3	1	1	1	43	0	11.2898	1
5	1	1	1	1	1	3	3	3	4	0	5	5	3	3	0	3	1	3	1	84	1	10.779	2
5	1	1	1	0	1	4	3	3	4	0	4	5	2	4	1	2	2	3	0	47	1	9.61587	1
4	1	1	2	1	1	3	3	4	2	0	3	5	3	3	0	3	2	3	1	66	1	10.779	1
5	4	1	2	1	1	3	5	4	5	0	3	5	2	5	0	1	2	3	1	58	1	10.3859	1
4	3	1	2	1	1	4	5	5	5	1	4	5	2	4	0	3	1	1	1	35	1	11.5129	3
4	3	1	1	1	1	4	3	5	4	0	4	5	1	5	1	2	1	1	1	38	1	11.5129	1
5	1	1	2	1	1	2	4	4	3	1	4	5	3	3	0	2	1	2	1	37	1	0	1
2	3	1	2	1	1	2	4	3	3	1	4	5	2	4	1	2	1	3	1	52	0	10.5967	1
2	4	1	2	1	1	4	4	5	4	0	4	4	2	5	0	2	1	2	1	40	0	12.4292	1
5	1	1	2	1	1	3	3	5	5	0	4	5	4	3	0	3	1	1	1	46	1	10.8198	1
5	1	1	2	1	1	1	2	2	5	1	5	5	3	5	0	2	2	3	1	65	1	7.09091	2
4	1	2	1	1	1	1	3	2	4	1	3	5	3	3	1	2	2	3	0	58	1	9.21044	1
2	1	1	2	1	1	2	3	5	5	1	4	5	3	3	0	3	1	1	1	31	0	0	1
5	1	2	2	1	1	2	4	5	5	1	5	5	4	3	0	3	1	3	1	49	1	0	1
3	1	1	2	1	1	2	4	4	4	1	4	5	1	4	1	3	2	3	1	51	0	10.5967	1
4	1	1	2	1	1	1	3	3	4	1	5	5	2	4	0	3	2	3	1	68	1	9.39275	1
5	1	1	2	1	1	2	4	4	4	1	3	5	1	3	0	3	1	3	1	58	1	10.8198	1
2	1	1	2	1	1	2	5	5	4	1	4	5	4	3	0	3	1	2	1	30	0	0	1
2	1	1	1	0	1	4	5	5	5	1	4	4	2	5	0	2	2	3	1	33	0	10.5967	1
5	1	2	1	1	1	2	4	5	5	1	5	5	2	4	0	3	2	3	1	68	1	8.51739	3
3	1	2	2	1	1	1	4	5	5	1	3	5	1	5	0	2	2	2	1	43	0	9.61587	2
5	1	1	2	1	1	2	5	5	5	1	4	5	3	2	0	3	1	2	1	31	1	0	1
5	1	1	2	1	1	2	3	5	4	0	4	5	4	2	0	3	1	2	1	32	1	0	1
3	1	1	1	1	1	3	4	4	4	1	3	5	3	4	0	3	1	3	1	60	0	10.8198	1
3	1	1	2	1	1	2	5	5	5	1	4	5	2	4	1	3	1	1	1	31	0	9.90354	1
5	1	1	2	1	1	4	4	5	5	1	4	5	3	4	0	3	1	1	1	32	1	0	1
5	1	1	2	1	1	5	4	4	4	1	4	5	3	2	0	4	1	3	1	57	1	0	2
4	1	2	2	1	1	2	5	5	5	1	3	4	1	5	1	2	2	1	1	32	1	0	1
5	4	1	2	1	1	4	3	3	2	0	4	5	2	4	0	3	2	2	1	49	1	11.9184	2
5	5	1	1	1	1	1	3	5	5	0	4	5	2	4	0	2	1	1	0	50	1	10.5967	1
4	1	2	2	1	1	5	3	5	5	1	5	5	1	3	0	2	2	3	1	71	1	7.52887	1
4	1	2	2	1	1	2	4	5	5	1	4	5	3	3	1	3	2	3	1	42	1	10.5454	1
4	5	1	2	1	0	2	4	5	3	0	4	5	1	5	1	3	1	1	1	52	1	11.5129	1
5	5	1	1	1	1	2	3	4	3	1	5	5	2	3	0	4	1	3	1	69	1	10.779	1
4	1	1	1	1	1	4	3	3	5	1	4	5	3	3	0	3	1	3	1	26	1	11.5129	2
4	1	1	2	1	1	3	4	5	3	1	4	4	3	3	0	3	1	1	1	47	1	11.0021	1
5	3	1	2	1	1	3	4	5	5	1	4	5	2	4	0	2	1	3	1	63	1	10.5967	2
2	3	1	2	1	1	2	4	5	5	0	4	5	2	3	1	3	1	3	1	45	0	11.0021	1
5	3	1	1	1	1	2	3	3	5	1	4	5	3	3	0	3	2	3	0	70	1	10.8198	1
5	3	1	2	1	1	2	3	3	4	1	4	5	1	5	0	3	2	3	1	63	1	10.5454	1
5	1	1	1	1	1	1	3	3	5	1	5	5	3	4	0	3	2	3	1	73	1	0	1
5	3	1	2	1	1	4	4	5	5	0	3	4	3	3	0	3	1	3	1	55	1	11.5129	1
5	3	1	1	1	1	4	4	5	5	0	4	5	4	2	0	4	1	3	1	61	1	11.5129	2
3	3	1	2	0	1	1	4	4	3	0	5	5	4	3	0	3	1	3	1	57	0	9.21044	1
5	3	1	1	1	1	2	3	5	5	0	5	5	3	3	0	3	2	3	1	79	1	10.7144	2
2	1	1	2	1	1	2	4	4	5	1	4	5	1	3	0	3	1	2	1	37	0	11.4076	2
3	1	1	1	1	1	1	3	5	5	0	4	5	1	3	0	1	2	3	1	59	0	0	2
5	1	1	1	1	1	3	3	5	3	0	4	5	1	5	1	2	1	1	1	44	1	0	1
5	3	1	2	1	1	1	3	2	2	0	3	5	3	3	0	3	2	3	1	72	1	11.0021	1
5	3	1	1	1	1	4	4	5	4	0	4	4	3	3	0	3	1	1	1	29	1	12.2061	1
2	5	1	2	1	1	4	3	4	4	0	4	5	3	3	0	3	1	2	0	38	0	10.309	1
2	5	1	1	1	1	2	3	3	3	1	4	5	3	3	0	3	2	3	1	75	0	10.5967	2
2	5	1	2	1	1	2	3	5	5	1	4	5	1	4	0	2	1	3	1	52	0	9.61587	2
5	3	1	2	1	1	3	4	5	5	0	4	5	3	5	0	3	1	1	1	34	1	12.5602	1
5	3	1	1	1	1	4	5	5	5	0	4	4	4	3	0	3	1	1	0	33	1	12.2061	1
5	3	1	2	1	1	4	2	2	2	1	5	5	1	5	0	1	2	3	0	77	1	10.4913	3
4	5	1	1	1	1	3	4	5	5	1	4	5	3	2	0	4	1	3	1	56	1	11.0021	2
5	5	1	2	1	1	2	2	5	4	0	4	5	3	3	0	3	1	3	1	56	1	9.79818	1
3	5	1	1	1	1	4	3	5	4	1	4	4	3	3	0	3	1	2	1	32	0	11.1563	2
5	5	1	1	1	1	2	4	5	5	0	4	5	2	4	0	2	1	3	1	54	1	0	2
2	1	1	1	1	1	4	4	4	3	1	4	5	1	4	0	2	1	1	1	44	0	10.309	1
4	1	1	2	0	1	3	5	5	4	1	4	5	3	3	1	3	1	1	1	43	1	10.5967	1
2	1	1	1	1	1	2	5	5	5	1	4	5	3	5	1	2	1	3	1	43	0	10.5967	1
2	1	1	1	0	1	1	5	4	4	1	2	4	4	5	1	2	2	3	1	43	0	9.90354	2
4	1	1	2	0	1	2	5	5	5	1	3	5	2	5	1	3	1	2	1	37	1	9.90354	1
5	1	1	1	0	1	4	4	4	4	1	3	5	4	3	0	4	1	3	1	44	1	11.5129	1
3	1	1	2	0	1	4	3	4	4	0	4	4	3	4	0	3	1	3	1	31	0	11.1733	1
2	1	1	1	1	1	3	4	5	3	1	3	5	3	5	1	3	1	3	1	35	0	12.2061	1
4	1	1	2	0	1	4	4	5	4	0	3	4	2	4	1	3	1	2	1	32	1	11.2898	1
5	1	1	2	1	1	4	4	5	5	1	4	5	3	3	0	3	2	3	1	58	1	11.0021	1
2	1	1	2	1	1	2	5	3	3	0	4	5	2	4	1	2	1	1	1	36	0	9.90354	1
3	1	1	2	1	1	4	5	3	3	1	4	5	2	4	0	2	2	2	1	40	0	11.0021	2
3	3	1	2	1	1	3	4	4	4	0	4	5	3	3	0	3	1	1	1	29	0	11.5129	1
2	3	1	2	1	1	4	2	3	3	1	4	5	3	3	1	2	1	1	1	29	0	11.0021	2
2	3	2	1	1	1	1	4	5	4	1	3	5	2	4	0	2	2	3	0	58	0	10.1267	1
5	3	1	2	1	0	3	4	5	4	1	1	5	3	3	0	4	2	3	1	80	1	0	2
3	1	1	1	1	1	4	4	4	4	1	4	5	2	4	0	3	1	2	1	41	0	11.0021	2
3	1	1	2	1	1	2	4	5	4	0	3	5	3	2	0	3	2	1	1	47	0	0	1
5	3	1	2	1	1	3	2	3	3	1	4	5	2	4	0	2	2	3	1	62	1	10.5967	1
3	4	1	1	1	1	4	3	3	2	0	4	5	3	4	0	2	1	1	1	37	0	11.5129	1
5	3	1	2	1	1	5	3	4	3	0	5	5	3	3	0	3	2	3	1	73	1	8.18897	3
5	2	1	1	1	1	1	4	5	5	1	1	5	1	3	0	4	1	3	1	69	1	11.0186	2
5	2	1	1	1	1	3	4	5	5	1	3	5	3	4	0	3	2	3	1	63	1	11.0667	2
5	5	1	2	1	1	5	2	2	3	1	3	5	1	5	0	2	2	3	1	63	1	0	2
4	3	1	1	1	1	2	4	4	4	1	3	5	3	4	0	4	2	3	1	84	1	11.0021	2
2	2	1	1	1	1	1	2	2	3	0	5	4	3	3	0	3	2	3	1	75	0	10.7693	1
5	4	1	2	1	1	4	5	5	5	0	4	5	2	4	0	1	1	1	1	29	1	0	3
4	2	1	2	1	1	2	4	4	5	0	1	4	3	3	0	3	2	3	1	80	1	11.1844	1
4	5	1	2	1	1	4	4	5	5	1	4	4	3	3	0	4	1	3	1	49	1	11.1563	2
3	5	1	2	1	1	2	3	2	3	1	1	5	2	4	1	2	2	3	1	54	0	10.309	1
5	5	1	2	1	1	3	3	5	5	0	3	4	3	3	0	2	2	3	1	76	1	10.7973	1
5	1	1	2	1	1	3	4	5	3	1	4	5	3	4	1	3	1	3	1	45	1	0	1
5	4	1	1	1	1	3	3	5	5	1	4	5	2	4	0	2	2	3	1	65	1	11.0021	1
3	2	1	1	1	1	4	5	5	4	1	4	5	3	3	0	4	1	1	1	29	0	11.6953	3
4	2	1	2	1	1	3	5	5	5	1	4	5	3	3	0	3	2	3	1	46	1	11.5129	1
5	5	1	2	1	1	4	4	4	4	1	4	4	4	4	0	3	1	3	1	48	1	11.0021	1
2	5	1	1	1	1	4	3	5	5	1	3	4	3	2	0	2	2	3	1	60	0	10.8198	3
4	5	1	2	1	1	1	5	5	5	1	3	5	3	3	0	3	2	3	1	68	1	0	2
2	5	1	2	1	1	4	4	4	4	1	3	5	3	4	1	2	1	3	1	45	0	10.8198	2
3	5	1	2	1	1	4	4	5	5	1	3	4	3	4	0	4	1	3	1	52	0	11.1563	1
5	5	1	1	1	1	4	4	5	5	0	4	5	3	2	0	2	2	3	1	77	1	11.1563	1
5	4	1	2	0	1	3	5	5	5	0	4	5	4	4	1	4	2	3	0	54	1	11.4721	1
5	3	1	1	1	1	3	5	5	5	1	4	5	2	4	0	2	2	3	1	62	1	10.5558	1
3	4	1	2	1	1	4	4	5	5	1	4	5	3	3	0	3	1	1	1	40	0	11.5129	1
3	3	1	2	1	1	4	3	5	3	0	4	4	3	3	0	3	1	2	1	39	0	11.6953	1
4	3	1	2	1	1	4	4	5	4	0	3	5	2	4	1	4	2	3	1	61	1	10.4913	1
5	2	1	1	1	0	2	2	5	3	1	4	5	2	4	0	2	2	1	1	56	1	11.0021	1
2	2	1	1	1	1	3	4	5	5	0	1	5	3	3	0	3	2	3	1	62	0	11.0021	1
2	2	1	1	1	1	4	5	5	5	1	3	4	3	3	0	4	1	3	1	54	0	11.5129	1
2	5	1	2	1	1	4	5	4	4	1	4	4	2	4	0	3	1	1	1	32	0	0	1
5	2	1	1	1	1	2	3	2	3	0	5	5	1	5	0	1	2	3	1	66	1	10.309	1
5	2	1	2	1	1	2	3	5	3	0	4	5	3	2	0	3	1	3	1	75	1	10.701	1
5	2	1	1	1	1	1	4	5	5	1	5	5	3	3	1	2	2	3	1	52	1	9.90354	1
2	5	1	1	1	1	3	5	4	4	1	4	4	3	3	1	3	1	2	1	34	0	10.8198	1
5	2	1	1	1	1	4	4	4	4	0	4	4	1	5	0	2	2	3	1	46	1	12.3014	2
5	2	2	1	1	1	3	3	5	3	1	3	4	3	4	1	3	1	3	1	59	1	11.1563	2
3	2	1	1	1	1	2	2	3	3	1	4	5	1	5	0	2	2	3	1	66	0	9.68041	1
5	2	1	1	1	1	2	3	2	3	0	4	4	2	3	0	3	2	3	1	63	1	0	1
3	2	1	1	1	1	3	5	2	3	0	3	5	3	4	1	3	1	2	1	30	0	11.1563	1
2	2	1	2	1	1	1	5	5	5	1	1	5	3	3	0	3	2	3	1	64	0	10.5967	1
5	2	2	1	1	1	2	4	5	5	1	4	4	4	2	0	4	1	3	0	58	1	11.0021	2
2	2	1	2	1	0	1	2	2	2	1	3	5	3	3	0	3	2	3	0	69	0	10.4043	1
3	5	2	2	1	1	1	5	5	5	1	3	5	3	3	0	3	2	3	1	64	0	7.6014	2
5	2	1	1	1	1	1	2	2	5	1	5	5	1	4	0	3	2	3	1	74	1	10.309	2
2	5	2	2	1	1	5	4	4	4	1	1	4	1	5	0	2	2	3	1	63	0	0	1
4	5	2	2	1	1	1	4	4	4	1	3	5	3	3	0	3	1	3	1	55	1	0	2
2	5	2	1	1	1	2	5	5	5	1	3	5	2	5	1	2	2	2	1	43	0	10.8198	2
2	5	1	1	1	1	3	4	5	4	1	2	4	1	4	0	2	1	2	1	37	0	10.8198	2
2	2	1	1	1	1	2	3	5	4	1	4	5	3	4	0	3	2	3	1	72	0	11.5129	1
5	5	1	2	1	1	2	5	5	5	0	3	5	3	3	0	3	1	1	1	35	1	11.1563	2
5	5	1	1	1	1	3	2	5	5	1	4	4	3	3	0	3	1	3	1	48	1	11.5129	2
3	2	1	1	1	1	2	4	3	5	0	4	5	3	4	1	3	1	2	1	27	0	10.8198	1
2	2	1	2	1	1	2	2	2	4	0	4	4	2	4	1	1	1	3	1	47	0	10.859	1
3	5	1	1	1	1	4	3	3	2	1	3	5	2	2	1	3	2	1	1	38	0	11.5129	2
2	5	1	2	1	1	3	5	5	5	1	4	5	3	2	0	3	1	1	1	29	0	0	1
3	5	1	2	1	1	5	4	5	5	1	4	5	3	4	0	2	2	3	1	65	0	0	2
4	5	1	2	0	1	4	5	5	5	1	4	5	4	3	1	3	1	2	1	35	1	10.309	1
3	2	1	1	1	1	2	2	5	3	0	4	5	1	5	1	1	2	2	1	34	0	11.5129	1
5	2	1	2	1	1	4	4	5	5	0	4	4	2	3	0	3	1	2	1	38	1	11.5129	1
4	2	1	2	1	1	5	4	4	4	1	3	5	3	3	0	2	1	3	1	68	1	0	1
2	2	1	2	1	0	5	4	4	3	1	4	5	4	3	1	2	2	3	1	50	0	9.90354	1
4	2	1	1	1	1	3	4	5	5	1	3	4	3	3	0	3	1	3	1	62	1	11.0021	1
4	2	1	1	1	1	3	5	5	5	1	2	5	2	4	1	3	2	3	1	60	1	10.8198	1
5	5	1	1	1	1	4	5	5	5	1	3	4	4	3	1	3	1	1	1	40	1	11.5129	2
5	2	1	1	1	1	2	3	5	5	0	5	5	3	4	0	3	1	3	1	80	1	11.0021	1
3	2	2	2	1	1	3	4	5	3	0	3	5	3	3	0	3	1	2	1	35	0	10.8198	3
3	5	1	1	1	1	4	4	5	5	1	3	5	3	4	1	2	1	3	1	51	0	11.1844	2
5	2	1	2	1	0	2	4	5	5	1	2	5	4	3	0	2	2	3	1	62	1	10.8198	1
5	2	1	2	1	1	2	2	2	5	0	4	5	1	5	0	2	2	3	0	65	1	10.4913	1
2	2	1	2	1	1	1	5	5	5	0	3	5	2	4	1	3	1	3	1	53	0	10.7579	2
5	5	1	1	1	1	4	3	5	5	1	1	4	3	3	1	3	1	1	1	40	1	11.4076	2
4	2	2	2	1	1	2	4	4	4	1	4	5	1	4	1	2	2	3	1	43	1	10.5967	1
5	2	1	2	1	1	2	4	5	4	0	4	5	3	3	1	3	1	2	1	34	1	13.1224	1
4	2	1	2	1	0	3	3	5	5	1	3	5	3	3	0	3	2	3	0	62	1	10.4968	1
4	2	1	1	1	1	2	4	4	4	1	3	4	4	2	0	3	1	3	1	55	1	10.8198	2
3	2	1	2	1	1	1	3	3	4	0	2	5	3	2	0	4	1	3	1	58	0	10.24	1
5	5	1	1	1	1	1	4	3	3	0	5	5	1	5	0	2	2	3	1	69	1	10.5967	2
3	2	1	1	1	1	1	2	4	4	1	1	4	3	3	0	3	2	1	1	70	0	10.779	1
5	2	1	2	1	1	2	4	5	3	0	5	5	3	3	0	3	1	3	1	65	1	8.0067	1
5	4	1	1	1	1	3	4	5	5	0	3	5	3	3	0	3	2	3	1	63	1	10.8198	1
5	4	1	1	1	1	3	5	5	5	0	4	5	2	4	0	2	1	3	1	66	1	10.309	1
5	4	1	2	1	0	2	4	5	5	0	4	5	2	4	0	3	1	3	1	65	1	12.7939	2
5	5	1	2	1	0	3	5	4	5	1	2	5	3	2	0	3	1	3	1	73	1	10.0859	1
2	2	1	2	1	1	2	4	4	3	0	4	5	2	3	1	3	2	1	1	30	0	11.9184	1
5	4	1	1	1	1	2	5	5	5	0	4	4	2	3	0	3	2	3	1	61	1	10.6454	1
5	4	1	2	1	1	4	4	5	5	0	4	5	4	2	0	4	2	3	1	78	1	10.8968	2
5	2	1	2	1	1	4	2	2	2	0	4	5	3	3	0	4	1	3	0	81	1	11.3071	1
4	5	1	1	1	1	4	4	5	5	0	4	4	1	5	1	2	1	2	1	36	1	11.5129	2
2	5	2	2	1	1	2	3	5	5	0	4	5	3	4	1	3	1	2	1	43	0	9.90354	1
5	4	1	1	1	1	2	4	3	3	0	4	5	3	3	0	3	2	3	1	74	1	11.3386	1
2	5	2	1	1	1	1	2	2	4	1	4	4	1	4	1	1	2	3	1	48	0	10.309	1
5	2	1	1	1	1	2	3	5	5	1	3	5	2	4	0	2	2	3	1	68	1	10.9402	1
5	5	2	1	1	0	2	2	2	3	1	5	5	1	5	0	2	2	3	1	68	1	8.2943	1
2	5	1	1	1	1	4	4	5	4	1	4	5	2	4	0	4	1	1	1	44	0	11.2898	1
5	5	2	1	1	1	3	5	5	5	1	5	4	1	4	1	2	2	3	1	70	1	7.6014	1
5	2	1	1	1	1	3	4	3	3	1	4	4	4	3	0	3	1	1	1	56	1	12.2061	2
3	2	1	2	1	1	3	4	5	4	0	4	5	2	4	1	2	2	2	1	36	0	12.2061	3
5	4	1	1	1	1	2	5	5	5	0	1	4	2	4	1	2	1	3	1	55	1	11.1563	1
4	5	1	2	1	1	3	4	5	5	1	2	5	2	4	0	3	2	3	1	50	1	9.90354	1
3	5	1	2	1	1	4	3	5	5	1	2	4	4	2	0	3	1	1	1	40	0	16.0194	1
5	4	1	2	1	1	3	3	5	5	0	4	5	3	4	0	4	1	3	0	59	1	10.779	1
4	4	1	1	1	1	4	2	4	4	0	4	5	1	4	1	2	2	1	1	41	1	11.2898	1
4	5	1	2	1	1	4	4	4	3	0	3	4	3	4	0	3	1	2	1	43	1	9.90354	2
5	4	1	2	1	1	4	3	3	4	0	3	4	3	3	0	4	1	3	1	73	1	11.1844	2
4	2	1	2	1	1	2	4	5	5	1	3	5	2	3	1	4	1	3	1	35	1	11.2898	1
5	5	2	2	1	1	2	4	2	2	1	5	5	4	2	0	3	2	3	0	68	1	0	1
3	2	1	2	1	1	4	3	4	2	0	4	4	2	4	0	2	2	1	1	32	0	11.5129	1
2	2	1	1	1	1	1	4	3	5	1	3	5	2	4	0	3	2	3	1	61	0	6.90875	1
4	2	1	2	1	1	4	3	4	5	1	4	4	3	3	1	4	1	1	1	30	1	12.4292	1
4	2	1	2	1	1	4	3	3	3	0	4	5	3	3	0	3	1	1	1	44	1	12.1007	2
5	5	1	2	1	1	5	5	5	3	0	5	5	4	5	0	2	2	3	1	64	1	8.2943	2
5	5	1	1	0	1	3	5	5	4	0	4	4	3	3	0	3	2	3	1	61	1	10.309	2
3	5	1	2	1	1	2	2	3	3	1	3	5	3	3	0	2	2	3	1	56	0	9.90354	1
3	2	1	2	1	0	4	3	5	5	0	4	5	3	3	0	3	1	2	1	42	0	11.9184	1
3	2	1	2	1	1	2	4	5	5	0	4	5	2	4	1	3	1	2	1	41	0	11.0021	2
5	2	1	1	1	0	1	3	5	5	1	4	5	2	4	0	2	1	3	1	52	1	0	1
4	5	1	2	1	1	4	4	5	2	0	4	4	2	4	1	3	1	1	1	42	1	10.5967	1
5	5	2	1	1	1	3	4	2	4	1	4	4	2	3	0	4	1	3	1	61	1	10.1267	1
5	5	2	1	1	1	2	4	5	4	1	1	4	3	2	0	3	2	3	1	68	1	0	1
5	5	1	2	1	1	3	5	5	5	1	4	4	3	3	0	2	1	3	1	58	1	0	1
2	5	1	2	1	0	3	4	5	3	0	4	5	2	4	1	2	2	2	1	33	0	10.5967	3
2	2	2	2	1	1	2	4	5	5	1	3	5	4	2	1	3	2	2	1	35	0	10.309	1
5	2	1	1	1	1	3	2	2	5	0	2	4	3	3	0	4	1	3	1	60	1	11.5129	2
2	5	1	2	1	1	1	3	3	3	0	2	5	3	3	0	3	1	3	1	55	0	0	2
2	5	1	2	1	1	1	2	5	2	1	4	4	3	3	0	3	1	3	1	45	0	0	1
4	5	1	2	1	1	2	3	4	2	1	4	5	3	4	0	2	2	3	1	50	1	0	1
5	5	1	1	1	1	4	5	5	5	0	3	4	3	4	0	2	1	2	1	40	1	11.6953	2
3	2	2	1	1	1	3	4	5	5	1	4	5	3	4	1	3	1	3	1	49	0	10.8097	1
5	2	2	1	1	1	1	2	2	3	1	5	5	3	3	0	2	2	3	1	65	1	8.0067	1
5	2	1	2	1	0	2	5	5	5	0	3	5	2	2	1	1	2	1	1	43	1	10.8198	1
4	2	1	2	1	1	4	3	5	5	0	1	5	3	3	0	4	2	3	1	77	1	11.5129	2
2	5	1	2	1	1	4	2	2	3	0	4	5	3	3	0	3	1	1	1	39	0	10.8198	1
3	5	1	1	1	1	3	4	5	2	1	4	4	2	5	1	2	1	2	1	30	0	9.90354	1
4	4	1	1	0	1	4	5	4	5	0	4	4	3	4	1	3	1	1	1	35	1	14.5087	2
4	5	1	2	1	1	4	5	4	4	0	4	4	4	3	0	3	1	2	1	33	1	10.4913	1
5	5	1	2	1	1	2	3	5	5	1	5	5	2	4	0	3	2	3	0	68	1	10.4913	1
2	2	1	1	1	1	2	3	5	5	1	4	5	1	4	0	2	2	1	0	58	0	10.9151	1
5	2	1	1	1	1	2	4	4	4	1	4	4	3	4	0	2	2	3	0	54	1	11.0021	2
5	2	1	2	1	1	4	4	5	5	0	3	5	3	4	1	2	1	2	1	28	1	0	1
5	5	2	1	1	0	5	2	5	3	1	5	5	1	3	0	4	2	3	1	69	1	0	1
5	4	1	1	1	1	3	3	5	5	0	5	5	2	4	0	3	2	3	1	76	1	11.2645	1
4	2	1	2	1	1	2	4	5	5	1	3	5	3	2	0	4	2	3	1	63	1	10.8198	1
5	2	1	2	1	1	1	4	2	2	0	5	5	3	3	0	1	2	3	1	72	1	10.4913	1
4	2	1	1	1	1	4	4	5	5	0	4	4	3	3	0	3	1	3	1	70	1	11.0021	2
2	2	1	2	1	1	4	4	4	3	0	4	5	2	3	1	3	1	1	1	36	0	11.5129	1
5	5	2	2	1	1	5	2	4	2	0	5	5	1	5	0	2	2	3	0	68	1	7.78364	1
2	2	1	1	1	1	2	3	5	5	1	5	5	3	3	0	3	2	3	1	57	0	10.309	1
3	5	1	1	1	1	1	5	5	3	0	4	4	3	3	0	3	1	2	1	33	0	11.0021	1
3	5	1	1	1	1	4	3	5	5	1	4	5	2	4	0	2	1	3	1	56	0	11.5129	1
4	2	1	1	1	0	5	4	4	4	1	3	5	3	3	0	3	2	3	1	80	1	10.6165	2
4	2	1	1	1	1	3	5	5	4	1	4	5	3	3	1	3	2	1	1	34	1	10.4631	1
5	2	1	2	1	1	4	5	5	5	0	4	4	3	4	0	2	1	1	1	34	1	12.6115	2
3	2	1	1	1	1	4	4	5	5	1	4	5	3	4	0	3	1	3	1	56	0	11.5129	2
4	2	1	1	1	1	4	3	5	5	1	3	5	3	3	0	3	2	3	1	54	1	10.309	1
5	2	1	2	1	1	1	2	3	4	1	5	5	3	3	0	1	2	3	1	71	1	9.90354	1
5	2	1	2	1	1	3	4	4	3	1	3	5	2	4	0	3	1	3	1	62	1	9.61587	1
2	2	1	1	1	1	4	3	4	4	1	4	5	3	3	0	3	1	1	1	30	0	12.2061	1
3	2	1	1	1	1	3	5	4	4	0	4	5	2	4	1	3	1	1	1	38	0	11.5129	1
5	5	2	2	1	1	2	4	5	5	1	2	4	2	4	1	3	1	2	1	37	1	10.7144	1
5	5	2	2	1	1	2	2	4	3	1	2	4	2	5	0	3	2	2	1	51	1	8.61269	1
5	2	1	2	1	1	5	4	5	5	0	5	5	2	3	0	3	2	3	0	88	1	10.692	1
2	2	2	1	1	1	4	4	3	5	0	4	5	3	3	1	3	1	2	1	27	0	11.9184	3
3	2	1	2	1	1	4	4	5	5	0	4	4	3	3	0	4	1	1	1	40	0	11.6953	2
4	2	1	1	1	1	2	4	5	3	0	4	4	3	4	1	3	2	1	1	29	1	12.2061	2
2	2	1	1	1	0	2	4	4	4	1	4	4	3	2	0	3	1	3	1	51	0	10.309	1
4	2	1	2	1	1	3	3	5	3	1	4	5	3	3	0	3	1	3	1	56	1	10.309	1
5	5	1	2	1	1	4	4	5	5	1	4	5	3	5	0	2	2	3	1	51	1	9.21044	2
5	5	1	1	1	1	2	4	5	5	0	4	5	3	3	1	3	1	2	1	45	1	11.9184	2
5	5	1	1	1	1	2	2	5	5	1	3	5	2	4	1	2	1	1	1	39	1	10.9402	2
3	5	1	2	1	1	4	4	5	3	1	3	5	2	4	0	2	1	1	1	36	0	10.8198	2
3	2	1	2	1	1	4	4	4	4	0	4	4	2	5	1	1	2	1	1	43	0	11.6953	1
2	2	1	1	1	1	1	5	5	4	1	5	5	4	2	0	2	2	3	1	73	0	10.0859	1
2	5	1	1	1	1	4	2	3	3	1	4	5	1	5	0	1	2	2	1	52	0	9.61587	2
5	5	1	2	1	1	2	4	4	5	0	3	5	3	5	0	3	2	3	1	53	1	0	2
3	2	1	2	1	1	2	3	2	3	1	4	4	4	3	1	3	2	2	0	40	0	10.5967	1
4	2	2	2	1	1	2	5	5	5	0	1	5	3	4	1	2	1	3	1	51	1	0	1
5	2	1	1	1	1	2	4	5	5	1	2	5	3	3	0	3	1	3	1	67	1	10.5967	3
2	2	1	2	1	1	5	5	4	4	1	1	5	3	3	0	3	1	3	1	70	0	9.90354	2
5	5	1	2	1	1	2	5	5	5	0	4	5	3	2	0	3	2	2	1	37	1	10.309	1
4	5	2	1	1	1	3	2	2	3	1	1	5	2	5	1	3	2	3	1	56	1	10.8198	1
2	1	1	1	1	1	3	4	5	5	1	4	5	2	4	1	3	2	1	1	49	0	10.5967	2
5	2	1	2	1	1	3	3	4	4	1	4	4	3	3	0	3	2	3	0	57	1	10.5967	1
2	2	1	2	1	1	3	3	5	5	0	2	5	3	2	0	4	2	3	1	75	0	11.0822	1
5	2	1	1	1	1	3	2	2	3	0	4	5	4	2	0	4	2	3	1	74	1	10.5967	3
5	4	1	2	1	1	4	4	4	4	0	3	5	3	3	0	3	1	3	1	57	1	11.5129	1
5	2	1	1	1	1	2	3	4	3	0	4	5	1	5	0	2	1	3	0	66	1	8.51739	1
5	4	1	2	1	1	3	4	4	4	1	2	5	2	4	0	2	1	3	1	64	1	10.5967	2
2	2	1	2	1	1	2	4	5	5	1	4	4	4	2	1	4	1	3	1	42	0	11.0021	1
5	2	1	1	1	1	2	3	5	5	0	3	5	3	4	0	4	1	3	1	69	1	11.0021	1
4	2	1	1	1	1	2	4	5	4	1	1	5	3	5	1	4	2	1	1	51	1	11.2898	1
2	2	1	1	1	1	2	3	5	5	1	1	5	3	3	0	2	2	3	1	70	0	10.4913	1
5	2	1	2	1	1	2	5	5	5	1	2	5	3	3	0	3	2	3	1	52	1	9.47278	1
5	5	2	2	1	1	1	2	2	2	1	5	5	4	2	1	1	1	3	1	46	1	9.21044	1
3	5	1	1	1	1	1	4	5	3	1	4	5	2	5	1	2	2	3	1	44	0	10.309	1
4	2	1	1	1	1	3	4	5	5	1	4	5	3	2	0	4	1	3	1	63	1	11.1844	1
3	5	1	2	1	1	4	4	5	5	0	3	5	4	2	1	3	2	1	1	39	0	11.0021	2
5	2	1	2	1	1	3	3	5	5	0	4	4	4	3	0	3	2	3	1	68	1	11.5129	1
5	5	1	1	1	1	1	5	5	5	1	3	4	3	3	0	2	2	3	1	70	1	10.8198	1
5	4	1	1	1	1	3	4	5	3	0	3	4	3	4	1	2	1	3	1	50	1	11.2898	2
3	2	1	2	1	1	1	2	3	2	1	4	5	2	4	0	1	2	1	0	45	0	0	1
5	5	1	1	1	1	3	4	5	4	0	5	5	3	3	0	3	1	3	1	60	1	10.8198	2
4	5	1	1	1	1	4	3	5	4	1	4	5	3	4	0	4	1	1	1	38	1	11.5129	2
5	2	2	1	1	1	1	5	5	5	1	3	5	2	3	0	3	1	3	1	69	1	10.5967	1
2	2	1	2	1	1	4	4	5	5	1	3	4	3	3	1	3	1	2	1	39	0	12.2061	1
4	4	1	2	1	1	2	3	5	5	0	4	5	3	3	0	3	2	3	0	68	1	10.4913	3
5	2	2	2	1	0	1	3	5	5	1	4	5	3	2	0	2	1	3	1	53	1	0	1
2	5	1	1	1	1	2	5	5	5	1	4	5	3	3	1	3	1	1	1	48	0	11.5129	1
5	2	1	2	1	1	4	4	5	5	1	2	4	3	4	0	3	2	3	1	60	1	10.5967	1
3	2	1	2	1	1	4	4	5	4	0	4	5	4	3	0	3	1	1	1	35	0	12.2061	1
3	2	1	2	1	1	1	2	4	4	1	5	5	3	3	0	2	2	3	1	61	0	9.90354	2
2	2	1	2	1	1	4	4	4	5	0	4	5	2	4	0	2	2	2	1	37	0	0	1
5	2	1	2	1	1	1	3	5	5	1	5	5	3	4	0	2	2	3	0	71	1	0	1
5	5	2	1	1	1	1	3	5	5	1	1	5	3	3	0	4	1	1	1	55	1	0	2
3	5	1	2	1	1	3	4	4	4	1	2	5	2	4	0	3	1	3	0	19	0	0	2
5	5	1	1	1	1	3	2	3	3	1	5	4	1	5	0	1	2	3	1	66	1	0	1
4	5	1	2	1	0	4	3	2	5	1	4	4	3	3	0	3	1	3	1	55	1	10.8198	1
5	2	1	2	1	1	3	3	5	5	1	4	5	3	2	0	4	2	3	0	79	1	11.2898	1
5	2	1	2	1	0	2	4	5	5	1	5	5	3	2	0	3	2	3	1	80	1	11.2898	2
5	4	1	2	1	1	3	3	3	5	0	4	5	3	3	0	3	1	3	0	73	1	11.249	1
4	5	2	2	1	1	2	3	5	2	1	4	5	1	3	0	3	2	1	1	49	1	0	2
2	5	2	1	1	1	4	3	5	2	1	3	5	1	4	1	2	1	2	1	43	0	11.1563	1
5	5	1	1	1	1	3	5	5	5	0	1	4	2	4	0	3	1	1	1	47	1	10.4631	1
2	2	1	1	1	0	2	2	2	2	1	4	5	2	4	0	2	2	1	0	42	0	0	2
4	2	1	2	1	1	5	5	3	4	1	4	5	3	4	0	3	2	3	1	45	1	8.51739	1
2	5	2	1	1	0	2	4	4	3	1	3	4	2	4	0	2	1	1	1	29	0	10.8198	3
5	5	2	1	1	1	2	4	3	4	1	4	5	3	3	1	3	1	1	1	35	1	11.5129	2
5	5	1	2	1	1	3	3	4	3	1	3	5	3	3	0	3	2	3	1	64	1	9.47278	1
5	2	1	2	1	1	1	2	2	3	0	5	5	2	4	0	1	2	3	0	83	1	10.779	2
5	2	1	1	1	1	2	5	5	4	1	4	5	4	2	1	4	2	3	1	68	1	13.3047	1
5	5	2	1	1	1	2	2	3	3	1	5	5	4	3	0	3	1	3	1	65	1	0	1
5	5	2	2	1	1	2	4	5	5	0	4	5	1	4	0	2	1	1	1	46	1	0	2
5	4	1	1	1	1	4	4	2	5	0	4	5	4	2	0	4	1	3	1	66	1	10.8198	1
5	5	2	1	1	1	1	4	2	5	1	5	5	1	3	1	3	1	3	1	66	1	9.68041	1
5	2	1	1	1	1	4	4	4	5	1	4	5	1	3	1	3	2	1	1	44	1	11.0021	1
4	2	1	1	1	1	5	2	3	3	1	5	5	2	5	0	1	2	3	1	61	1	9.21044	1
5	2	1	2	1	1	1	4	5	5	0	3	5	1	4	1	3	1	3	1	48	1	9.21044	1
5	2	1	2	1	1	3	3	5	5	0	1	5	3	3	0	4	2	3	1	71	1	11.5129	1
3	2	1	2	1	1	4	4	5	5	1	4	5	3	2	0	3	1	3	1	46	0	11.5129	1
3	2	1	1	1	1	1	4	5	5	1	5	5	3	3	1	2	1	2	1	52	0	11.5129	1
5	2	1	2	1	1	2	4	5	3	0	1	5	2	4	0	2	2	3	1	66	1	9.90354	2
4	2	1	2	1	1	2	4	4	5	1	2	5	3	3	0	4	2	3	1	55	1	10.8198	1
5	2	1	1	1	1	4	3	5	5	1	4	5	3	3	0	4	2	3	1	66	1	11.6953	1
5	2	1	2	1	1	1	3	4	5	0	5	5	2	5	0	1	2	3	0	59	1	10.1812	1
4	2	2	1	1	1	3	5	5	5	1	4	5	2	3	1	4	1	3	1	59	1	11.0021	1
5	5	2	1	1	1	1	2	2	5	1	5	5	2	4	1	1	2	3	1	62	1	8.2943	1
5	5	2	1	1	1	2	4	5	5	1	3	5	1	5	0	2	2	3	1	41	1	9.21044	1
5	5	2	1	1	1	2	3	2	3	1	3	5	3	4	1	3	2	2	1	50	1	11.0822	1
5	5	2	1	1	1	2	3	5	5	1	2	5	1	5	1	3	1	1	1	48	1	10.309	1
3	2	1	1	1	1	1	4	3	5	1	4	5	3	3	0	2	1	3	1	56	0	11.0021	2
5	2	1	2	1	1	4	4	5	5	1	4	5	3	3	0	3	1	1	1	34	1	11.5129	1
5	2	1	2	1	1	1	3	4	4	1	3	5	3	3	0	2	2	3	1	65	1	0	1
4	2	1	1	1	0	2	3	4	3	1	4	5	2	3	1	3	1	3	1	59	1	11.1563	2
2	5	2	2	1	1	1	3	3	3	1	4	5	2	4	0	3	2	1	1	74	0	0	1
4	5	2	1	1	1	4	5	5	5	0	3	5	1	3	1	3	1	2	1	39	1	11.5129	2
5	5	2	2	1	1	2	3	5	5	1	3	5	1	4	1	3	1	3	1	52	1	9.90354	1
5	5	2	1	1	1	3	3	4	5	1	4	5	2	4	0	3	1	3	1	67	1	10.4913	2
4	2	1	2	1	1	2	4	4	5	0	4	5	1	5	0	3	1	3	1	44	1	10.8198	1
3	2	1	1	1	0	2	3	5	4	1	4	5	3	4	1	2	1	2	1	39	0	11.3964	1
5	5	1	1	1	1	2	4	5	5	0	3	5	2	4	0	4	1	3	1	71	1	0	1
2	5	1	1	1	1	3	2	3	4	1	5	5	2	5	0	3	2	3	1	59	0	0	2
3	5	1	1	1	1	2	3	3	3	1	5	5	1	5	1	2	2	3	1	71	0	0	2
3	5	1	1	1	1	2	4	4	5	1	5	4	3	4	0	2	2	3	1	72	0	8.2943	1
4	5	1	1	1	1	2	4	3	4	1	5	4	3	4	0	2	2	3	1	71	1	0	1
3	5	1	2	1	1	1	3	2	3	1	3	5	3	5	0	2	2	3	1	72	0	7.6014	1
3	5	1	1	1	1	2	3	5	4	1	3	4	3	3	0	3	1	3	1	57	0	0	2
4	5	1	2	1	1	2	4	4	4	0	3	4	3	3	1	3	1	1	1	58	1	10.309	1
5	5	1	2	1	1	2	3	5	4	1	3	4	3	3	0	3	2	3	0	56	1	0	1
3	5	1	2	1	1	5	3	3	2	0	2	4	2	4	0	1	2	1	1	47	0	8.51739	1
5	5	2	1	0	1	1	2	4	5	0	5	5	3	4	0	1	2	3	1	69	1	10.309	1
4	5	1	1	1	1	4	4	5	2	1	3	5	2	5	1	3	1	2	1	38	1	10.5967	2
5	5	2	1	1	1	1	3	4	5	1	5	5	4	3	1	3	2	3	1	65	1	9.21044	1
5	5	2	2	1	1	2	2	2	2	1	1	5	1	5	0	2	1	1	1	43	1	0	1
5	2	1	1	1	1	4	5	5	5	0	4	4	3	3	0	3	1	1	1	48	1	11.7753	1
4	2	1	1	1	1	4	2	2	2	1	4	4	3	3	1	4	2	1	1	44	1	11.5129	1
2	2	1	2	1	1	4	4	5	4	1	4	4	2	4	1	3	1	1	1	36	0	11.6082	1
5	5	2	1	1	1	2	4	2	5	1	4	5	1	4	1	3	1	3	1	56	1	9.90354	1
5	2	1	1	1	1	1	3	5	3	1	4	4	3	4	0	3	2	3	1	71	1	10.4913	1
5	5	1	1	1	1	2	3	5	5	1	3	5	2	5	0	3	2	3	1	77	1	9.90354	2
4	5	1	2	1	1	2	2	5	5	1	3	5	3	5	0	2	2	3	1	65	1	6.98564	1
5	5	1	1	1	1	3	4	5	5	1	2	5	3	5	1	2	2	3	1	56	1	9.21044	2
5	5	2	1	1	1	1	5	5	5	1	4	5	1	3	0	3	2	3	1	74	1	0	1
3	2	1	2	1	0	2	5	5	5	0	2	4	3	5	1	2	1	3	1	58	0	9.47278	1
4	5	2	1	1	1	2	4	5	5	1	2	5	3	2	1	2	1	3	1	56	1	11.0021	1
3	5	2	1	1	1	1	2	2	3	1	4	5	2	4	0	3	1	3	1	69	0	7.42714	2
5	5	2	1	1	1	1	4	4	4	1	3	5	3	2	0	3	1	3	1	69	1	8.45127	2
3	5	2	2	1	1	1	2	2	3	1	5	5	3	2	0	4	1	3	0	67	0	7.27309	2
4	2	1	2	1	1	4	5	5	5	1	4	5	3	3	0	3	2	3	1	54	1	12.2061	1
2	2	1	1	1	1	1	5	4	5	1	4	5	3	3	0	4	1	3	1	75	0	10.8198	1
2	5	1	1	1	1	2	4	5	5	1	5	5	2	4	0	2	2	3	1	67	0	10.5967	1
5	5	2	1	1	1	2	4	5	5	1	5	5	1	4	0	3	2	3	0	70	1	9.30574	2
2	5	2	2	1	1	2	3	5	4	1	4	5	2	5	0	3	2	2	1	34	0	0	1
5	2	1	2	1	1	2	3	4	4	0	2	5	1	4	0	2	1	3	1	72	1	10.779	1
5	2	1	2	1	0	1	2	2	5	0	3	5	3	2	1	3	1	3	1	50	1	9.61587	1
5	2	1	1	1	1	2	4	5	5	0	5	5	3	3	0	3	2	1	0	62	1	10.8513	1
5	5	2	1	1	1	3	3	3	3	1	3	5	3	2	0	3	1	3	1	74	1	11.4076	1
5	5	2	2	1	1	3	5	5	5	1	4	5	2	4	0	2	1	3	1	62	1	10.309	2
4	5	1	1	1	1	3	3	2	2	0	3	4	2	4	0	2	1	2	1	38	1	10.8198	1
4	5	1	1	1	1	4	5	5	5	0	4	5	2	4	1	1	2	1	1	42	1	10.5967	2
5	5	2	1	1	1	3	2	3	3	1	5	5	2	4	0	3	1	3	1	62	1	7.6014	2
3	5	2	1	1	1	2	2	2	4	1	5	5	1	5	0	2	2	3	1	60	0	0	1
2	2	1	1	1	1	2	4	5	5	1	4	5	3	4	1	3	1	3	1	50	0	11.0021	2
3	5	2	1	1	0	2	5	5	5	1	4	4	1	4	1	3	1	2	1	35	0	10.5967	2
5	2	1	2	1	0	3	3	5	3	1	4	5	3	3	0	3	1	3	1	47	1	10.8198	1
3	5	1	2	1	1	3	3	3	4	0	4	5	2	4	0	2	2	3	1	56	0	9.39275	2
4	2	1	1	1	1	2	3	2	2	1	2	5	1	5	0	1	2	3	0	60	1	9.90354	1
4	2	1	2	1	1	3	4	4	3	0	3	4	4	3	1	3	1	2	1	36	1	11.5129	1
5	2	1	2	1	1	3	4	5	5	1	4	5	3	2	0	4	2	3	0	73	1	11.2898	2
5	2	1	2	1	1	4	4	5	5	0	3	5	4	2	0	4	1	3	1	62	1	10.8198	1
5	5	2	2	1	1	2	3	5	4	0	3	4	3	3	0	3	1	2	1	45	1	10.5967	1
5	5	2	2	1	1	4	4	5	5	1	4	5	3	4	1	3	2	2	1	32	1	9.90354	1
4	2	2	1	1	1	2	4	5	4	1	3	5	3	3	0	3	2	2	1	43	1	11.5129	2
5	5	1	1	1	1	3	4	5	5	1	3	4	3	3	0	3	2	3	1	51	1	10.8198	1
5	2	1	2	1	0	4	3	4	5	1	3	5	3	3	0	3	1	3	1	59	1	11.0021	2
4	4	1	1	1	1	2	2	3	4	1	4	5	1	5	0	2	2	3	1	54	1	9.39275	1
5	5	2	2	1	1	2	2	2	5	0	5	5	2	4	0	1	2	3	1	76	1	7.37838	2
4	2	2	2	1	1	1	2	3	2	1	4	5	2	4	1	3	2	3	1	58	1	8.0067	1
4	2	1	1	1	1	1	4	4	4	1	5	5	3	3	0	3	2	3	1	72	1	10.0859	1
2	2	1	2	0	0	5	5	2	3	0	5	5	2	5	0	2	2	2	1	34	0	0	1
5	2	1	2	1	1	1	3	5	4	0	2	5	3	2	0	4	2	3	1	84	1	11.1419	1
4	2	1	1	1	1	2	3	5	5	1	5	4	2	5	1	2	2	3	1	57	1	10.5967	1
2	2	2	2	1	1	2	5	3	5	0	4	4	3	4	0	3	1	1	1	33	0	10.9151	2
2	2	2	1	1	1	2	4	3	4	1	3	5	3	4	1	2	2	2	1	56	0	10.1267	1
3	5	1	1	1	1	3	4	5	5	1	3	4	1	5	0	3	2	2	1	59	0	9.90354	1
2	5	1	2	1	1	2	2	2	4	0	4	5	3	2	0	3	1	3	1	51	0	0	1
3	5	1	2	1	1	3	4	4	5	0	2	5	3	3	1	3	1	2	1	40	0	10.0859	1
2	5	1	1	1	1	2	2	2	4	1	5	4	1	5	0	2	1	3	1	56	0	10.8198	2
2	2	1	1	1	1	2	3	4	4	0	4	5	2	4	0	1	1	1	0	40	0	11.5129	2
3	2	1	2	1	1	2	2	2	2	1	5	5	4	4	0	1	2	3	0	78	0	0	1
2	2	1	2	1	1	4	3	3	3	1	3	5	1	4	0	2	1	2	1	40	0	10.8198	1
5	2	1	2	1	1	2	4	4	5	0	1	5	3	3	0	4	1	3	1	51	1	9.90354	1
5	4	1	2	1	1	2	3	5	5	0	4	5	2	4	0	2	2	3	1	69	1	10.779	2
5	2	1	2	1	1	3	3	2	3	1	4	5	3	3	0	3	2	3	1	62	1	11.0822	2
5	4	1	2	1	1	3	5	5	5	0	3	5	2	5	0	3	2	3	1	62	1	10.5967	1
3	2	1	1	1	0	3	4	4	3	1	3	4	3	3	0	3	1	2	1	37	0	12.2061	2
5	5	2	1	1	1	2	4	3	4	1	5	5	1	4	1	3	1	3	1	56	1	9.21044	2
3	5	2	2	1	1	3	3	5	3	1	2	5	3	3	0	3	2	3	1	41	0	10.309	1
5	4	1	1	1	1	2	3	5	5	1	1	5	1	4	0	2	1	3	1	71	1	10.8968	2
5	4	1	2	1	1	2	3	5	2	0	1	5	3	4	0	2	1	3	1	69	1	10.309	2
4	2	1	1	1	1	3	4	5	4	1	3	4	3	3	0	3	2	1	1	51	1	11.2898	1
5	4	1	2	1	1	3	3	5	5	0	3	4	1	5	0	1	2	3	0	82	1	10.779	1
5	2	1	2	1	1	2	2	4	4	1	2	5	3	3	0	3	2	3	1	66	1	10.4913	1
3	2	1	1	1	1	3	3	3	3	0	4	5	3	4	1	2	2	3	1	55	0	9.90354	1
5	5	1	1	1	1	4	4	4	4	1	4	4	4	2	0	4	1	1	1	51	1	11.2898	2
2	2	1	2	1	1	2	3	4	3	0	4	4	2	4	1	2	1	2	1	36	0	10.4631	1
5	4	1	2	1	1	4	2	2	2	0	3	5	3	3	0	3	2	3	0	67	1	11.5899	1
5	5	2	2	1	1	5	5	5	5	1	1	5	2	4	1	3	1	3	1	61	1	0	2
5	5	1	2	1	1	2	3	5	5	1	4	5	3	3	1	3	1	3	1	45	1	10.8198	1
5	2	1	2	1	1	2	5	5	5	1	3	5	2	4	0	3	1	1	1	46	1	9.90354	1
5	2	1	1	1	1	3	5	5	5	1	4	5	3	3	1	3	2	3	1	54	1	11.0021	1
5	2	1	1	1	1	4	5	3	3	1	4	5	3	2	0	3	1	2	1	38	1	11.6953	1
3	4	1	2	1	1	4	4	4	3	0	4	5	3	3	0	3	1	1	1	32	0	11.1563	1
5	5	2	1	1	1	1	2	5	5	1	5	5	1	3	0	3	2	3	1	73	1	7.09091	3
5	2	1	2	1	0	3	5	5	5	0	4	5	3	4	1	3	2	1	1	39	1	10.309	1
3	4	1	2	1	1	4	4	4	4	0	2	5	3	3	0	3	1	2	0	50	0	0	2
2	2	1	1	1	1	4	4	5	5	0	4	5	3	4	0	2	2	3	1	52	0	13.0815	3
3	5	2	2	0	1	2	5	5	5	0	4	5	4	3	0	3	1	2	1	36	0	0	1
5	5	2	1	1	1	1	5	5	5	1	5	5	1	3	1	3	2	3	1	65	1	8.2943	1
5	5	2	2	1	1	2	5	5	5	0	3	5	3	3	0	3	1	2	1	29	1	0	1
3	2	1	2	1	1	4	4	5	4	0	4	5	3	4	0	1	2	1	1	25	0	9.39275	1
5	5	1	1	1	1	4	4	4	4	1	2	5	2	4	0	3	1	3	1	58	1	11.3386	1
2	5	2	2	1	1	2	2	2	3	1	5	5	3	4	0	2	1	3	1	69	0	7.42714	1
4	5	1	1	1	1	3	4	4	4	1	5	5	3	3	0	3	2	3	1	58	1	10.3735	1
4	5	1	1	1	1	4	4	4	3	1	3	5	2	4	0	3	1	3	0	22	1	0	2
5	5	1	2	1	1	4	4	4	5	1	2	4	3	4	0	3	1	3	1	52	1	10.309	1
3	2	1	1	1	1	4	2	3	3	0	3	5	3	3	0	4	1	1	1	37	0	12.6761	1
5	2	2	1	1	1	1	4	5	5	1	5	5	2	3	1	3	2	3	1	59	1	10.8198	1
5	2	1	1	1	1	5	4	4	3	1	2	5	2	4	0	3	2	3	1	71	1	0	1
4	2	1	2	1	1	4	4	4	3	0	4	4	4	2	1	3	1	3	1	41	1	11.5129	1
4	5	2	1	1	1	1	2	3	2	1	5	5	1	4	1	2	2	3	1	67	1	7.35308	1
2	5	2	2	1	1	3	5	5	5	0	4	5	3	4	0	3	1	2	1	28	0	10.5967	1
4	2	2	1	1	1	4	4	5	3	1	4	4	3	4	0	3	1	2	1	32	1	11.9184	1
5	5	2	1	1	1	2	2	2	2	1	4	5	1	5	0	2	2	3	1	53	1	0	2
5	2	1	2	1	1	2	5	5	5	1	5	5	3	3	0	3	2	3	0	74	1	10.8513	2
5	2	1	2	1	1	2	4	4	5	1	4	5	3	3	1	3	1	3	1	44	1	10.8198	2
5	2	1	1	1	1	4	4	4	4	1	4	5	4	2	0	4	2	3	1	65	1	11.5129	1
4	2	1	2	1	0	2	5	4	5	1	3	5	3	3	1	3	1	3	1	57	1	10.4631	2
5	4	1	2	1	1	2	2	2	5	0	5	5	2	4	0	2	1	3	0	87	1	11.0021	1
5	5	1	2	1	1	2	3	4	5	1	3	5	1	3	0	3	1	3	0	65	1	10.1267	1
3	2	1	1	1	1	2	3	4	4	1	3	5	1	5	1	2	2	3	1	57	0	10.2256	2
5	2	1	2	1	1	3	4	5	5	0	4	5	1	5	0	3	2	3	1	56	1	9.21044	2
4	2	1	1	1	1	4	4	5	5	1	5	4	3	3	0	2	1	3	1	50	1	11.0021	1
4	2	1	2	1	1	4	4	5	5	0	4	4	3	3	1	2	1	1	1	35	1	11.7753	1
5	2	1	1	1	1	3	5	5	5	0	3	4	3	3	0	3	1	3	1	67	1	11.1563	1
4	2	1	1	1	1	3	3	5	5	1	4	5	1	3	0	2	1	1	1	44	1	12.2061	1
5	2	2	2	1	0	1	4	4	4	1	1	5	2	5	0	1	1	3	1	54	1	0	1
5	2	2	2	1	1	4	4	5	5	1	4	5	3	2	0	3	1	1	1	33	1	11.5129	1
2	2	1	2	1	1	2	5	3	4	0	3	5	4	3	1	2	1	1	1	47	0	9.90354	2
5	2	1	2	1	1	2	4	5	5	1	4	5	3	2	0	4	1	3	1	72	1	10.8198	1
4	2	1	2	1	1	2	4	5	3	0	4	5	2	3	1	3	1	3	1	48	1	10.309	1
5	5	1	1	0	1	4	5	5	5	0	4	5	2	4	0	3	1	3	1	61	1	11.5129	2
5	2	1	1	1	1	3	4	5	3	1	2	5	2	4	0	3	1	3	1	62	1	11.0822	2
4	4	1	2	1	1	4	4	4	4	0	3	4	2	4	0	3	1	3	1	52	1	12.4684	1
5	2	1	2	1	1	2	4	3	5	0	4	5	2	4	0	2	1	3	1	57	1	9.90354	3
3	2	1	1	1	1	5	4	5	5	1	3	5	2	4	0	2	2	1	1	50	0	9.90354	1
4	2	1	2	1	1	3	4	5	5	1	1	5	3	3	0	3	1	3	0	65	1	10.8198	1
5	2	1	2	1	1	2	4	5	5	0	4	5	3	3	0	4	1	3	0	70	1	10.8198	1
5	2	1	1	1	1	2	3	3	5	1	4	5	3	3	0	2	2	3	1	66	1	11.0021	1
5	2	1	2	1	1	2	4	5	5	0	3	5	3	3	0	3	1	2	1	31	1	0	2
5	5	1	1	1	1	4	4	2	5	1	5	5	3	4	0	2	2	3	1	69	1	10.8198	2
4	2	1	1	1	1	3	3	4	5	0	4	5	4	3	0	3	1	3	1	67	1	10.9151	1
5	5	1	2	1	0	5	2	2	5	0	5	5	3	3	0	3	2	3	1	64	1	9.39275	2
5	2	1	1	1	1	2	3	2	4	1	2	5	1	5	0	3	1	3	1	56	1	0	2
5	2	1	1	1	1	2	3	5	5	0	3	4	3	4	1	3	2	1	1	40	1	11.0822	2
4	5	2	2	1	0	2	3	3	4	1	3	5	3	3	1	3	1	1	1	48	1	9.06693	2
3	2	1	1	1	1	2	4	4	4	0	4	4	2	4	1	3	2	1	1	29	0	11.5129	1
3	2	1	2	1	1	2	3	4	4	0	3	4	2	3	0	2	2	2	1	39	0	0	1
5	2	1	2	1	1	3	4	5	5	0	4	4	3	3	0	2	2	1	1	43	1	10.8198	2
5	5	1	2	1	0	3	4	2	4	0	4	5	3	3	0	4	1	2	1	37	1	10.8198	1
2	2	1	2	1	0	2	5	5	5	0	4	5	2	3	0	3	1	1	1	34	0	0	2
4	2	1	2	1	1	4	3	4	5	0	4	5	3	4	1	2	1	2	1	41	1	11.2898	2
2	5	1	2	1	1	3	5	4	5	1	3	5	2	4	1	3	1	2	1	32	0	10.8198	1
5	2	1	1	1	1	3	3	4	4	1	3	4	2	4	0	3	2	3	1	79	1	10.8198	3
5	5	2	2	1	1	2	4	5	5	0	4	5	2	4	0	3	2	1	1	44	1	0	2
5	2	2	1	1	0	2	3	3	5	1	4	5	3	2	1	3	1	3	1	58	1	11.0021	1
5	5	2	2	1	1	1	2	2	2	1	2	5	3	5	1	2	2	2	1	65	1	10.1267	1
2	5	2	1	1	1	2	4	3	3	1	1	5	2	4	1	2	1	3	0	59	0	9.90354	1
3	2	1	1	1	1	2	4	5	5	1	4	4	2	4	0	3	1	2	1	42	0	12.6115	2
5	2	1	1	1	1	3	5	5	5	1	4	4	3	3	1	3	1	3	1	52	1	10.309	2
4	5	1	2	1	1	4	4	5	4	1	3	4	2	3	0	3	1	3	1	47	1	10.5967	1
5	2	1	1	1	0	3	3	5	3	0	4	5	3	4	0	2	2	3	1	60	1	10.4079	1
5	2	1	1	1	1	4	3	3	3	1	4	4	3	3	0	3	2	3	1	55	1	11.6953	1
5	2	1	2	1	1	5	5	5	5	1	3	5	3	3	0	3	2	2	1	71	1	10.309	1
5	2	1	1	1	1	2	4	4	5	1	3	4	3	3	1	3	1	3	1	56	1	12.2061	1
2	5	2	2	1	1	4	5	5	5	1	3	4	3	3	0	2	2	2	1	30	0	0	3
5	4	1	1	1	1	3	3	5	5	0	5	5	4	3	0	3	1	3	1	59	1	11.2898	2
5	5	1	2	1	0	2	2	3	2	0	3	5	3	3	0	1	2	1	0	51	1	9.61587	2
4	5	1	1	1	1	3	3	5	5	0	3	5	3	3	0	3	2	3	1	65	1	11.0021	2
5	2	1	2	1	1	2	4	4	4	0	4	5	1	5	0	1	2	2	1	27	1	0	1
5	5	1	1	1	1	2	4	2	3	1	3	5	2	2	0	2	2	3	1	21	1	0	1
4	2	1	2	1	1	2	3	4	3	0	4	5	3	3	0	3	2	1	1	39	1	10.1267	2
5	2	1	1	1	1	1	3	3	4	1	2	5	3	3	0	3	2	3	0	63	1	11.0021	1
4	2	1	2	1	1	4	4	5	5	1	4	5	3	3	0	3	2	3	1	53	1	13.5924	1
4	2	1	1	1	1	4	4	5	3	1	3	4	3	3	1	3	1	2	1	33	1	11.9184	1
2	4	1	1	1	1	3	4	5	4	0	3	5	3	3	0	3	2	3	1	63	0	11.2898	1
5	2	1	2	1	1	4	5	5	5	0	4	5	3	4	1	2	2	2	0	34	1	13.5924	1
5	4	1	2	1	1	3	4	5	5	0	4	5	3	3	0	4	1	3	1	62	1	10.309	1
4	2	1	2	1	0	1	2	4	4	0	5	5	3	2	0	4	1	3	1	78	1	11.0021	1
5	2	1	1	1	1	1	4	3	4	0	5	5	2	3	0	3	1	3	1	86	1	11.0021	1
5	2	1	2	1	0	1	3	2	5	0	5	5	4	3	0	3	1	3	0	75	1	9.90354	2
2	2	1	2	1	1	2	2	2	5	1	1	5	3	3	0	3	1	3	0	60	0	10.5967	1
5	2	1	1	1	1	4	3	5	5	1	3	4	3	3	0	3	1	3	1	58	1	11.9184	1
4	2	1	2	1	1	3	5	5	4	1	3	5	4	3	0	3	1	3	1	49	1	9.90354	1
4	5	1	1	1	1	3	4	5	5	1	3	5	2	4	0	2	1	3	1	63	1	10.5558	1
5	5	2	2	1	1	5	3	5	5	1	2	5	3	3	0	3	1	1	1	49	1	7.78364	2
5	5	2	1	1	1	4	5	2	5	1	3	5	2	4	0	3	1	3	1	63	1	10.8198	2
2	5	2	1	1	1	4	4	4	5	1	2	5	2	4	1	3	2	3	1	50	0	11.5129	1
5	2	1	2	1	1	2	4	5	5	1	4	5	4	2	0	4	1	3	1	57	1	11.0021	1
4	5	1	2	1	1	3	5	4	5	0	5	5	3	3	0	4	1	3	1	78	1	10.4913	1
5	2	1	1	1	1	2	5	5	5	1	4	5	4	2	0	4	2	3	1	67	1	10.4223	2
3	2	1	1	1	1	4	5	4	4	0	5	5	4	2	0	4	1	3	1	85	0	11.0604	3
5	2	1	1	1	1	4	4	5	5	0	4	5	3	3	0	3	1	1	1	49	1	11.6953	1
4	2	1	2	1	1	1	4	4	4	1	5	5	3	3	0	2	1	3	1	62	1	10.4913	1
4	2	1	2	1	0	4	3	5	3	0	3	5	3	3	0	3	1	1	1	27	1	10.309	2
5	2	1	2	1	1	2	4	4	4	1	5	5	3	3	0	3	2	3	1	65	1	10.5967	1
5	5	2	1	1	1	2	4	5	5	1	4	5	3	3	1	3	1	2	1	25	1	11.0021	1
5	2	1	1	1	1	3	3	5	5	1	3	5	3	2	0	1	2	3	1	66	1	11.0791	1
5	5	1	2	1	1	4	5	5	3	0	4	5	3	3	0	3	1	3	1	48	1	10.8198	1
3	5	2	2	1	1	2	4	5	5	1	4	5	3	3	1	3	1	3	1	32	0	9.90354	1
4	2	1	1	1	1	2	3	4	5	1	1	5	3	3	0	2	1	3	1	50	1	10.4631	2
5	5	1	1	1	1	2	3	4	5	1	5	5	3	3	0	3	2	3	1	68	1	12.8992	1
5	2	1	2	1	1	1	4	5	5	0	1	5	2	4	0	2	1	3	1	63	1	7.92335	1
5	2	1	2	1	0	5	2	4	2	1	2	5	4	4	0	2	1	3	0	71	1	0	2
5	2	1	1	1	1	1	3	4	5	1	5	5	3	4	0	2	2	3	1	81	1	10.0859	1
5	2	1	1	1	1	1	3	5	3	0	5	4	4	4	0	4	2	3	0	82	1	11.1844	1
4	4	1	2	1	1	3	3	5	5	0	4	5	3	3	0	2	2	3	1	67	1	10.8198	1
2	2	1	2	1	1	2	4	5	4	1	4	4	2	4	0	3	1	1	1	45	0	10.4043	2
5	2	1	2	1	1	2	3	3	3	0	5	5	3	3	0	3	2	3	1	82	1	11.2898	1
5	2	1	2	1	1	2	5	5	5	1	3	5	3	3	0	3	2	3	1	69	1	10.8198	1
4	2	1	2	1	1	1	2	5	5	1	5	5	2	3	0	3	2	3	1	65	1	10.0859	1
4	2	1	1	1	1	4	5	5	5	1	4	5	4	3	0	3	1	3	1	52	1	11.1563	2
4	2	1	1	1	1	2	2	4	5	0	5	5	4	5	0	2	2	1	1	74	1	10.309	2
3	5	1	1	1	1	4	3	4	5	1	3	5	2	4	0	2	2	1	0	22	0	0	2
2	5	1	1	0	1	3	2	2	3	1	3	4	2	4	0	3	2	3	0	52	0	10.9151	2
5	2	1	2	1	1	2	2	3	5	1	5	4	3	3	0	3	2	3	1	76	1	11.0021	2
5	2	1	2	1	1	3	4	4	4	0	4	5	4	2	0	3	1	3	1	48	1	11.5129	3
3	2	1	1	1	1	2	4	4	2	0	4	5	2	5	0	1	1	3	1	62	0	10.779	1
5	2	1	1	1	1	1	4	4	5	1	4	5	3	3	0	3	2	3	1	82	1	11.0021	2
2	2	1	1	1	1	1	4	4	4	1	3	5	2	4	1	2	1	3	1	53	0	10.0859	1
4	2	1	2	1	1	2	4	5	3	0	4	5	2	4	1	2	1	3	1	55	1	11.9184	1
3	2	1	2	1	1	1	2	2	3	1	5	5	3	3	0	2	2	3	1	72	0	10.8743	3
4	2	1	1	1	1	5	4	3	5	0	5	5	3	3	0	3	1	3	0	95	1	11.7753	1
5	5	2	1	1	1	1	3	3	5	1	3	5	1	5	1	2	2	3	1	55	1	8.51739	1
3	5	1	1	1	1	3	4	3	4	1	4	4	3	3	0	3	1	1	1	28	0	10.309	1
5	5	1	2	1	1	2	3	3	4	0	1	5	3	3	1	2	2	1	1	46	1	9.90354	1
5	5	1	1	1	1	3	4	5	3	1	4	5	2	4	1	2	2	3	1	47	1	9.61587	2
3	5	1	2	1	1	3	4	5	5	1	4	5	4	5	1	2	2	2	1	37	0	9.21044	2
2	5	1	2	1	1	3	5	5	5	0	4	5	1	5	0	3	1	2	1	35	0	11.0021	1
4	5	1	2	1	1	3	4	5	5	1	3	4	3	3	1	4	1	1	1	44	1	9.90354	1
5	5	1	2	1	1	1	4	5	5	0	4	5	1	5	0	3	2	3	1	66	1	10.309	1
4	5	1	2	1	1	3	3	3	5	1	3	5	2	4	0	2	2	3	1	67	1	10.0859	1
5	5	1	1	1	1	2	3	5	5	1	1	4	4	3	0	3	2	3	0	68	1	10.309	2
5	5	1	1	1	1	3	4	5	5	0	5	5	3	4	0	2	2	3	1	66	1	0	1
5	5	1	2	1	1	2	4	5	5	0	5	4	3	4	0	2	2	3	1	68	1	0	1
5	5	1	2	1	1	4	4	5	5	1	4	5	2	5	0	2	2	3	1	47	1	9.47278	1
4	2	1	1	1	1	3	4	5	5	1	4	5	2	4	1	2	1	1	1	40	1	10.8198	1
5	2	1	2	1	0	2	4	5	5	1	3	5	3	3	0	3	1	3	1	61	1	10.8198	1
3	2	1	2	1	0	3	4	5	5	1	4	5	2	4	0	3	2	3	1	63	0	10.309	2
4	5	1	2	1	1	4	5	5	5	1	2	5	3	4	0	3	1	2	1	39	1	9.61587	1
5	2	1	2	1	1	1	4	5	4	0	4	5	3	4	0	3	2	3	0	69	1	10.3482	1
5	2	1	2	1	1	3	4	5	4	0	4	5	3	3	1	3	2	1	1	26	1	10.5967	1
3	5	1	1	1	1	4	3	5	4	0	4	5	2	2	1	3	1	3	1	58	0	11.6082	1
4	2	2	2	1	0	1	4	5	5	1	5	5	3	3	0	3	1	3	1	77	1	0	1
4	2	1	2	1	0	1	3	5	5	1	5	4	3	3	0	3	2	3	1	76	1	10.309	1
4	2	2	1	1	1	2	3	4	5	1	3	5	4	2	1	3	1	3	1	54	1	11.2898	1
4	2	1	1	1	1	2	2	4	4	1	1	5	3	3	0	3	2	3	1	76	1	11.0604	1
4	5	2	2	1	1	4	5	4	4	1	4	5	3	4	0	3	1	2	1	29	1	9.90354	1
5	5	1	1	1	1	2	3	5	5	0	1	5	3	4	1	2	2	1	1	47	1	10.779	1
3	5	1	2	1	1	2	3	3	4	0	2	5	2	4	0	2	1	3	1	61	0	0	2
5	5	1	1	1	1	4	5	5	5	1	3	5	3	4	0	3	1	3	1	65	1	10.8198	1
4	2	2	2	1	0	5	2	3	3	0	5	5	1	4	0	2	2	3	1	68	1	9.90354	2
2	5	2	2	1	1	1	2	2	2	1	2	5	1	5	1	3	1	3	1	56	0	0	2
2	5	2	2	1	1	1	2	3	3	1	2	5	2	4	1	2	1	1	1	47	0	9.90354	1
5	2	1	2	1	1	3	4	4	4	0	3	5	2	3	1	3	1	3	1	54	1	11.0021	3
5	2	1	2	1	1	3	4	5	5	1	1	5	3	3	0	3	1	3	1	47	1	11.5129	1
2	2	1	2	1	1	3	4	5	5	1	4	5	3	3	0	3	1	3	1	49	0	10.2751	2
2	2	1	1	1	1	4	4	5	5	1	4	5	3	3	1	3	1	1	1	43	0	11.5129	1
4	2	1	1	1	1	4	3	5	5	0	4	4	1	3	1	2	1	2	1	38	1	11.9184	2
5	2	2	2	1	1	3	4	5	5	1	4	5	3	3	0	3	1	1	1	39	1	10.7144	1
5	4	1	2	1	1	3	3	5	5	0	5	5	3	3	0	3	1	3	0	75	1	10.8968	2
2	4	1	2	0	0	2	3	4	4	0	3	5	2	4	0	2	2	3	1	58	0	10.6736	2
5	2	2	2	1	0	2	5	5	3	0	4	5	3	2	1	2	1	3	1	52	1	10.8198	1
5	5	1	1	1	1	1	5	5	5	1	5	5	3	3	0	2	1	3	1	81	1	0	1
5	5	1	1	1	1	3	4	5	5	1	3	5	3	2	1	3	1	3	1	58	1	10.5967	1
2	5	1	1	1	1	3	4	5	3	1	4	5	3	4	1	3	1	3	0	65	0	11.6953	1
4	5	1	2	1	1	2	5	4	4	0	5	5	3	3	1	4	1	3	0	63	1	9.21044	2
5	5	1	1	1	1	1	5	5	5	1	3	5	3	3	0	3	1	3	1	74	1	10.6736	1
4	2	1	1	1	1	1	3	4	4	1	1	5	2	3	0	4	2	3	1	70	1	11.0021	1
2	2	1	1	1	1	2	5	5	5	1	3	5	3	3	0	4	1	3	1	47	0	11.6953	1
4	5	2	1	1	1	2	5	5	5	1	4	4	3	3	0	3	1	2	1	26	1	11.5129	2
2	5	2	2	1	1	1	5	5	5	1	5	5	3	3	0	2	2	3	1	53	0	8.51739	2
5	2	2	2	1	1	1	4	5	5	1	2	5	4	2	0	3	1	3	1	68	1	8.85381	1
3	2	1	2	1	1	4	3	2	2	0	4	5	3	3	0	2	1	1	1	39	0	12.2061	1
5	2	1	1	1	1	3	3	5	5	1	5	5	2	4	0	2	2	3	1	70	1	8.51739	2
4	2	1	1	1	1	1	2	4	5	0	1	5	3	4	0	2	2	3	1	59	1	0	2
5	2	1	1	1	1	4	4	5	4	0	3	5	3	3	0	3	2	3	0	67	1	10.5558	1
5	2	1	2	1	1	2	4	5	4	0	4	5	3	5	0	2	1	2	1	39	1	11.0021	1
5	2	1	2	1	1	2	4	5	5	0	4	5	4	2	0	4	1	3	1	49	1	11.0021	1
3	2	1	2	1	1	4	4	5	5	1	4	4	4	4	1	3	1	3	1	44	0	10.8198	1
4	2	1	1	1	1	3	2	2	3	1	4	5	2	4	0	1	2	1	0	49	1	10.5967	2
4	2	1	1	1	0	4	5	5	5	0	4	5	2	3	0	3	1	2	1	50	1	13.3047	1
4	2	1	1	1	1	2	4	4	4	1	4	5	2	3	1	2	1	3	1	46	1	11.0021	1
4	2	1	1	1	1	3	4	5	5	1	3	5	2	3	0	2	2	3	1	50	1	0	1
2	2	1	2	1	1	5	3	5	5	0	3	5	2	5	0	4	1	3	1	59	0	0	1
4	2	1	2	1	0	3	5	5	3	1	4	5	3	3	1	2	2	3	0	43	1	11.5129	1
5	2	1	1	1	1	2	5	5	5	1	4	5	3	3	0	3	1	3	1	64	1	11.9184	1
5	2	1	2	1	1	4	4	5	4	1	4	5	3	3	0	3	1	3	0	52	1	12.6115	1
5	2	1	2	1	1	4	5	5	5	0	4	5	4	3	0	3	1	3	0	57	1	11.5129	1
5	5	1	2	1	1	2	3	2	2	0	4	5	3	3	0	2	2	3	1	66	1	10.4913	1
5	2	1	1	1	1	1	2	2	2	1	3	5	3	3	0	3	2	3	1	69	1	11.0822	2
2	2	1	1	1	1	4	4	5	4	0	4	5	3	4	1	2	1	1	1	34	0	11.6953	1
3	2	1	1	1	1	4	5	5	5	0	4	5	4	2	1	3	1	3	1	44	0	11.0021	1
5	2	1	2	1	1	5	5	5	5	0	5	5	2	3	0	3	2	3	1	55	1	0	2
4	5	2	2	1	1	3	5	3	3	1	4	5	1	5	0	2	2	2	1	34	1	10.309	1
5	5	2	2	1	1	2	4	5	3	1	4	5	2	4	0	3	1	2	1	25	1	0	2
3	5	1	2	1	1	1	3	3	3	1	5	5	3	3	0	3	2	3	0	69	0	6.90875	2
2	2	1	1	1	1	1	3	4	4	1	3	5	3	3	0	3	1	3	1	69	0	10.1267	1
3	2	1	2	1	1	4	4	3	4	0	3	5	1	5	1	1	2	1	1	35	0	11.0021	1
5	2	1	1	1	1	2	5	4	4	1	1	4	4	2	0	4	2	3	0	72	1	11.0021	1
4	4	1	2	1	1	2	4	5	4	0	2	5	3	5	1	2	1	1	0	44	1	11.1563	1
4	5	1	2	1	1	4	2	2	2	1	3	5	1	4	1	2	2	1	1	47	1	10.0859	1
5	2	1	1	1	1	3	2	2	4	1	5	5	2	3	0	3	2	3	1	51	1	10.8198	1
2	5	1	1	1	1	1	3	4	4	1	4	5	2	5	0	1	1	3	1	50	0	10.8198	1
4	5	1	2	1	1	2	3	5	5	1	2	5	4	4	0	3	2	3	1	71	1	10.309	2
2	5	2	2	1	1	1	3	5	5	1	3	4	2	4	0	2	1	3	1	40	0	10.309	1
3	5	2	1	1	1	3	4	5	4	1	3	4	3	4	1	2	1	1	1	33	0	11.2898	1
2	5	2	1	1	1	3	3	4	5	1	4	4	3	4	0	3	1	3	1	64	0	10.3482	2
5	5	1	2	1	1	2	4	4	4	0	4	5	3	3	0	3	1	2	0	65	1	9.61587	2
2	5	1	2	1	1	5	4	5	3	1	3	4	3	3	0	3	1	3	0	89	0	10.5558	1
5	5	1	1	1	1	2	4	5	4	1	2	4	3	3	0	3	1	3	1	68	1	11.0021	1
5	5	1	2	1	1	3	2	2	3	1	2	4	2	4	0	2	2	3	1	64	1	10.4913	3
5	2	1	2	1	0	2	5	4	4	0	4	4	3	3	0	3	2	3	0	80	1	10.779	2
5	5	1	1	1	1	2	4	5	4	1	5	5	2	4	0	2	2	3	0	68	1	8.2943	1
4	5	1	1	1	1	5	3	3	4	1	5	5	2	5	0	2	2	3	1	73	1	9.54688	2
3	2	1	2	1	1	4	4	4	5	1	4	5	3	3	0	3	2	1	1	32	0	10.8198	1
3	5	1	2	1	1	2	3	2	3	0	2	5	2	4	0	2	1	3	1	42	0	9.90354	1
5	2	1	2	1	1	3	5	5	5	1	4	5	3	3	0	3	1	3	1	57	1	12.2061	1
5	5	1	1	1	1	4	4	5	3	1	4	5	2	4	0	1	1	2	1	44	1	10.859	2
3	2	1	1	1	1	2	3	5	5	1	3	5	2	3	0	4	1	3	1	63	0	11.0021	2
5	2	2	2	1	1	5	3	5	5	1	5	5	3	5	0	2	2	3	1	62	1	0	1
3	2	1	1	1	1	1	3	5	5	0	4	5	4	2	0	3	2	3	1	59	0	10.309	2
5	2	1	2	1	1	2	4	5	5	0	3	5	3	4	0	3	1	2	1	37	1	13.3047	1
2	2	1	2	1	1	3	3	3	3	0	4	4	3	3	0	4	1	2	1	34	0	0	1
4	5	1	2	1	1	2	4	5	5	1	3	5	1	3	0	2	1	2	1	27	1	10.8198	2
4	5	1	1	1	1	1	4	3	5	1	5	4	1	3	0	2	2	3	1	70	1	8.51739	1
5	2	1	1	1	1	2	4	5	5	1	5	5	3	3	0	3	2	3	1	73	1	10.309	1
4	4	1	1	1	1	4	4	4	4	0	4	5	4	2	0	4	1	3	1	58	1	13.3047	2
5	4	1	2	0	0	2	3	5	5	0	5	5	3	5	0	3	1	3	0	77	1	11.0021	2
3	4	1	2	0	1	4	3	4	4	0	4	5	2	4	0	3	1	3	0	38	0	11.9184	1
2	4	1	2	1	1	4	3	4	4	0	4	4	3	3	0	3	1	1	1	46	0	11.5129	1
5	4	1	2	1	0	3	3	2	3	1	4	5	1	4	0	2	2	3	0	61	1	10.5558	2
2	2	1	1	1	1	2	2	4	4	0	5	5	1	5	0	2	2	3	1	75	0	10.5558	1
4	5	1	2	1	1	4	3	2	2	0	4	5	2	4	0	3	1	1	1	28	1	11.5129	3
3	4	1	2	1	1	4	4	5	5	0	4	5	3	4	0	3	1	3	1	63	0	11.5129	1
4	4	1	1	1	1	3	4	4	5	0	4	5	3	3	1	2	2	1	1	44	1	10.8198	2
2	4	1	2	1	1	4	4	4	4	0	3	5	2	5	0	1	1	3	0	66	0	10.5967	1
4	2	1	2	1	1	2	5	5	4	0	3	5	3	3	0	3	2	3	1	45	1	0	1
5	5	1	1	1	1	4	3	5	5	1	3	4	2	4	1	2	1	3	1	56	1	11.0021	1
5	2	1	2	1	0	5	4	3	2	0	5	5	3	3	0	2	2	3	1	85	1	10.1812	1
5	2	1	2	1	1	3	4	4	4	1	2	4	3	3	0	3	2	3	1	58	1	10.779	2
3	4	1	2	1	1	4	3	4	3	0	4	5	3	3	1	3	1	1	1	33	0	12.0317	1
5	2	1	2	1	1	3	4	5	5	1	3	5	4	2	0	4	1	3	1	67	1	11.3386	1
3	5	1	2	1	1	5	3	3	3	1	5	5	1	5	0	1	2	3	0	81	0	0	3
5	5	2	1	1	1	2	4	5	5	1	2	5	1	4	1	3	2	1	1	59	1	9.21044	3
5	5	1	1	1	1	2	3	4	5	0	4	5	2	3	0	2	2	3	1	72	1	10.8198	2
2	2	1	1	1	1	1	4	4	5	1	4	5	2	4	1	2	2	3	0	56	0	10.5967	2
4	2	1	1	1	1	3	4	4	5	0	4	5	3	4	0	2	2	3	1	64	1	11.1844	1
2	2	1	2	1	0	3	4	5	4	1	3	5	3	3	1	3	2	3	1	43	0	10.0859	1
3	2	1	1	1	1	4	4	4	4	0	4	4	3	3	1	3	1	2	1	37	0	11.7753	1
5	2	1	1	1	1	2	3	3	5	1	3	5	2	4	0	2	1	3	1	72	1	10.8198	1
3	2	1	2	1	1	1	3	3	2	0	3	5	2	4	1	2	1	3	1	56	0	9.90354	1
3	2	1	1	1	1	4	2	3	5	1	4	5	3	4	0	3	1	1	1	45	0	11.0021	2
3	2	1	2	1	1	4	3	5	3	0	3	5	4	3	0	2	1	1	1	41	0	11.4076	1
3	4	1	1	1	1	4	4	5	4	0	4	5	3	4	0	3	2	2	1	34	0	11.6953	1
5	2	1	1	1	1	2	5	5	5	1	5	5	2	4	1	2	1	3	1	52	1	11.5129	1
4	2	2	1	1	0	3	4	5	5	1	4	5	2	4	1	2	1	1	0	42	1	10.8198	1
2	2	1	2	1	1	2	3	5	5	1	4	5	3	3	0	3	2	3	1	67	0	10.8198	1
3	2	2	2	1	1	4	5	5	5	1	3	4	2	4	1	3	1	2	1	34	0	11.9184	1
2	5	1	1	1	1	2	4	4	4	0	4	4	3	3	1	3	1	2	1	36	0	12.2061	1
4	4	1	1	1	1	4	3	5	4	0	4	4	3	4	1	3	1	1	1	42	1	12.8992	1
3	2	1	2	1	1	4	3	3	5	1	2	5	3	3	0	3	2	3	0	74	0	10.8198	1
2	4	1	1	1	1	4	3	2	2	1	3	5	2	4	0	2	1	1	1	59	0	11.2898	1
5	5	1	2	1	1	3	5	5	5	1	1	5	2	4	0	2	2	3	1	60	1	10.309	2
5	5	1	1	1	1	2	4	3	5	1	4	5	4	3	0	3	2	3	0	62	1	10.309	1
5	2	1	2	1	1	4	4	5	5	1	5	5	4	2	0	3	1	3	1	58	1	11.1844	2
4	5	1	2	1	1	3	3	2	3	1	1	4	3	3	0	3	1	3	1	54	1	0	1
4	2	1	1	1	1	3	4	5	5	1	4	5	3	2	0	4	1	3	1	58	1	12.6115	1
5	5	2	1	1	1	2	5	5	4	1	3	4	2	5	0	3	1	3	0	71	1	8.2943	1
4	5	2	1	1	1	2	3	3	5	1	2	4	2	4	1	2	2	3	1	55	1	9.90354	2
4	5	1	2	1	0	4	3	5	3	1	1	4	2	4	0	3	1	1	1	36	1	10.8198	2
5	5	1	2	1	1	2	4	5	5	1	3	5	2	4	1	2	1	3	1	46	1	9.61587	2
4	5	1	2	1	1	2	4	5	5	0	3	5	3	4	0	3	1	3	1	66	1	10.7565	2
3	5	1	2	1	1	2	4	5	4	0	1	5	3	4	1	2	1	1	1	44	0	9.21044	1
3	5	1	2	1	1	2	4	5	5	1	5	5	4	5	1	2	1	2	1	43	0	9.21044	1
5	2	2	1	1	1	3	5	5	5	1	3	5	4	2	0	3	1	3	1	67	1	11.2898	2
5	2	1	2	1	1	3	5	5	5	0	4	5	2	4	0	3	2	3	1	41	1	11.0822	2
5	5	1	2	1	1	2	5	5	5	0	4	5	2	5	1	2	2	1	1	48	1	9.47278	1
2	2	1	2	1	1	4	5	5	5	1	4	5	3	4	0	3	1	1	1	44	0	0	2
3	2	1	1	1	1	4	5	5	4	0	4	4	3	3	0	2	2	1	1	36	0	11.5129	1
3	2	1	1	1	1	4	4	3	3	0	4	5	3	3	1	3	1	1	1	31	0	11.6953	1
3	2	1	1	1	1	2	4	4	3	0	4	5	2	5	1	2	2	2	1	40	0	11.5129	3
5	2	1	1	1	1	3	5	5	5	0	4	5	4	3	0	3	1	3	1	62	1	11.1844	1
3	2	1	1	1	1	4	4	5	3	1	3	4	1	5	0	2	1	2	1	44	0	11.6082	2
2	2	1	2	1	0	2	2	2	4	0	4	5	3	5	0	3	1	3	1	54	0	11.5129	1
5	5	1	2	1	1	3	4	4	4	1	3	4	3	3	0	4	1	1	0	19	1	0	1
5	4	1	2	1	1	2	5	5	5	0	2	5	2	4	0	2	2	3	0	66	1	10.0859	2
5	2	1	1	1	1	3	5	5	5	1	4	5	1	3	1	3	1	3	1	50	1	9.90354	1
4	2	1	2	1	1	3	4	4	5	1	4	5	1	3	0	3	1	2	1	32	1	11.6527	1
2	2	1	1	1	1	1	4	4	4	1	1	5	1	5	0	3	2	1	1	59	0	10.309	3
3	2	1	1	1	1	2	2	2	3	1	5	5	1	5	0	2	2	3	0	65	0	9.90354	1
4	2	1	1	1	1	4	5	5	5	1	4	4	3	2	1	4	1	2	1	33	1	13.8155	1
3	2	1	1	1	1	4	5	5	5	1	4	5	3	4	1	3	1	1	1	25	0	12.6115	1
2	2	1	1	1	1	1	5	5	5	0	3	5	2	4	1	2	2	2	1	41	0	11.0021	2
3	2	1	1	1	1	5	2	2	3	1	5	5	1	5	0	1	2	3	1	77	0	8.0067	1
2	2	1	1	1	1	2	5	5	5	1	4	4	3	3	0	4	1	1	1	33	0	13.1224	1
3	5	1	2	1	1	2	3	3	5	1	2	4	3	4	0	3	2	3	1	65	0	10.5967	1
5	2	1	1	1	1	1	4	4	4	0	4	4	1	5	1	2	2	3	0	52	1	10.8968	2
4	2	1	2	1	1	4	5	5	5	0	4	5	3	4	0	2	1	1	0	34	1	11.0021	1
5	2	1	1	1	1	1	4	5	5	0	5	5	4	2	0	3	1	3	0	76	1	11.0186	1
5	5	1	2	1	1	3	5	5	5	0	4	5	1	5	1	2	1	2	1	29	1	11.0021	1
4	5	2	2	1	1	5	2	3	2	0	5	5	2	5	0	1	2	2	1	52	1	0	1
2	5	2	2	1	1	4	3	5	3	1	3	4	1	4	0	3	1	2	1	53	0	10.779	1
4	5	1	2	1	0	2	4	5	5	0	3	5	2	5	0	3	1	1	1	46	1	9.90354	1
2	2	1	2	1	0	5	2	2	5	0	5	5	2	4	0	3	2	3	1	55	0	0	2
2	2	1	2	1	1	1	2	4	2	1	5	4	1	5	0	2	2	3	0	69	0	0	1
5	5	2	1	1	1	1	4	5	4	1	5	5	1	5	0	3	2	3	0	79	1	0	1
2	2	1	2	1	1	2	4	4	3	1	4	4	2	3	0	2	2	1	1	39	0	11.5129	1
4	5	1	1	1	1	2	4	5	5	0	4	5	3	3	1	3	1	1	1	39	1	11.6953	3
5	5	1	1	1	1	3	4	5	3	1	3	5	3	4	0	2	2	3	1	52	1	11.5129	1
4	2	1	2	1	1	3	3	5	5	1	4	5	2	5	0	3	1	3	0	58	1	10.309	1
3	2	1	2	1	1	1	3	5	3	0	5	5	1	5	0	1	2	3	1	58	0	0	2
4	2	1	1	1	1	4	5	5	5	0	4	5	4	2	1	4	1	1	1	31	1	15.6073	2
2	4	1	2	1	1	4	4	5	5	0	3	5	3	3	0	3	1	1	1	58	0	11.1563	1
5	2	1	2	1	1	1	3	3	4	1	2	5	2	4	0	2	2	3	1	71	1	10.0859	1
3	4	1	2	1	1	4	2	3	2	1	4	4	2	4	0	2	1	1	1	40	0	11.5129	2
3	5	1	2	1	1	2	3	3	4	1	5	5	3	3	0	2	2	3	0	68	0	9.39275	2
4	2	1	2	1	1	3	4	4	4	1	4	5	3	3	0	3	2	2	1	40	1	0	1
5	5	2	1	1	1	5	2	2	3	1	5	5	2	4	0	2	1	3	1	70	1	0	2
3	5	1	1	1	1	2	4	3	4	1	3	4	2	3	1	4	1	2	1	44	0	11.5129	1
4	5	1	2	1	1	3	4	4	4	1	4	5	2	5	0	2	1	1	1	37	1	0	1
3	5	1	2	1	1	5	4	4	4	1	5	4	2	4	0	2	2	3	1	74	0	0	1
4	5	1	1	1	1	1	4	4	4	1	5	4	2	4	0	2	2	3	1	70	1	0	2
4	5	1	2	1	1	1	5	5	5	1	3	5	2	5	1	2	2	2	1	30	1	10.5967	1
4	5	1	2	1	1	1	3	4	4	1	2	5	4	2	0	3	1	3	1	74	1	9.99884	1
5	5	1	2	1	1	3	2	2	2	1	5	5	2	4	0	2	2	3	1	67	1	10.5967	1
5	2	1	2	1	1	2	3	2	4	1	5	5	3	3	0	4	2	3	1	77	1	10.309	1
2	2	1	1	1	1	2	3	3	4	0	1	5	3	4	0	3	1	3	1	71	0	10.309	2
2	5	1	2	0	1	3	3	4	4	0	1	5	1	5	1	3	1	3	1	45	0	10.309	1
4	5	1	1	1	1	3	4	4	4	1	2	5	4	2	0	4	1	3	1	57	1	11.0219	2
4	4	1	1	1	1	4	4	5	5	0	4	5	3	3	0	3	1	1	1	36	1	11.9184	1
4	5	1	1	1	1	4	4	4	3	0	4	5	4	4	0	3	1	1	1	35	1	11.2898	1
4	5	2	2	1	1	1	5	5	5	1	3	5	1	5	0	2	1	2	1	56	1	8.51739	2
5	5	2	1	1	1	2	4	3	5	1	5	5	4	2	1	3	2	3	1	70	1	9.21044	2
3	2	1	1	0	1	4	2	4	3	0	4	5	2	4	0	2	1	1	1	47	0	11.6953	2
2	5	1	2	1	1	2	3	2	3	1	3	4	1	4	0	1	2	3	1	52	0	8.18897	1
3	2	1	2	1	1	4	4	5	4	0	4	5	3	3	0	2	2	1	1	32	0	11.5129	1
5	5	1	2	1	1	2	3	2	2	1	5	4	2	5	0	1	1	3	0	57	1	0	1
4	5	1	2	1	1	3	4	4	4	1	4	5	3	2	0	4	1	1	1	58	1	9.90354	2
3	5	1	2	1	0	2	4	5	3	0	4	5	3	3	0	3	1	1	1	25	0	11.5129	1
3	2	1	2	1	1	4	5	5	5	1	4	5	2	3	0	3	1	1	1	33	0	12.2061	1
5	5	1	1	1	1	1	4	5	5	1	5	5	1	4	0	3	1	3	1	69	1	8.98732	1
5	5	2	2	1	1	1	5	5	5	1	4	5	2	4	0	2	2	2	1	37	1	0	1
3	5	1	1	1	1	3	4	4	4	1	3	4	2	4	1	3	2	1	0	37	0	11.0021	1
2	5	1	2	1	1	2	3	4	3	1	4	5	2	5	1	1	2	3	0	36	0	10.0859	1
4	2	1	1	1	1	3	3	3	3	1	4	5	2	4	0	3	2	3	1	66	1	11.2898	2
4	5	1	2	1	1	1	5	5	5	1	3	4	2	4	1	2	2	2	1	38	1	11.5129	1
5	5	1	1	1	1	2	5	5	5	1	4	4	3	3	0	3	1	1	1	45	1	9.90354	1
5	5	1	2	1	1	5	3	5	5	1	4	4	2	4	0	2	1	1	1	35	1	9.90354	1
3	5	1	2	1	1	2	4	5	4	1	4	5	3	5	0	2	1	3	1	59	0	0	2
4	5	1	1	1	1	2	4	5	5	0	5	5	2	3	0	3	1	3	1	56	1	10.1267	2
3	5	1	2	1	1	3	5	5	5	1	3	5	3	4	0	2	1	1	1	38	0	9.90354	1
2	4	1	1	1	1	2	5	5	5	0	4	5	3	3	0	3	1	1	0	42	0	12.6115	1
2	2	1	2	1	1	2	3	3	3	0	1	5	1	5	0	2	2	3	0	55	0	10.0859	1
4	2	1	1	1	1	3	3	5	5	0	5	5	4	2	0	4	2	3	1	82	1	12.1007	3
3	2	1	1	1	1	1	2	4	5	1	1	5	3	5	0	3	1	3	1	64	0	10.0859	1
5	2	1	2	1	1	3	5	5	5	1	4	5	4	2	0	4	1	3	1	61	1	11.1563	1
5	5	2	1	0	1	1	5	5	5	1	5	5	3	4	0	3	2	3	0	74	1	6.73459	1
3	2	1	2	1	1	4	3	3	3	1	1	5	3	3	0	3	1	1	1	36	0	0	1
5	2	1	2	1	1	4	4	5	5	0	4	5	3	2	0	4	1	3	1	56	1	12.4292	1
2	2	1	2	1	1	2	4	5	5	0	2	5	3	5	0	2	1	1	1	46	0	11.2898	1
4	2	1	1	1	1	4	4	5	5	0	4	5	3	4	1	2	1	1	1	32	1	12.1548	1
5	5	1	1	1	1	1	3	5	3	1	1	5	2	3	1	3	1	3	1	59	1	10.4913	1
5	5	1	2	1	1	2	3	4	4	0	4	5	2	4	0	3	2	3	0	52	1	9.90354	1
5	5	1	1	1	1	2	4	4	4	1	2	5	2	4	0	2	1	3	1	71	1	10.8198	1
4	2	1	1	1	1	4	3	5	2	0	3	5	3	4	0	2	1	2	1	32	1	0	1
2	2	1	2	1	1	4	2	2	2	0	4	5	2	4	1	4	1	1	0	49	0	12.7367	1
4	5	1	2	1	1	1	3	4	5	1	2	5	3	3	1	3	1	1	1	63	1	9.39275	2
3	5	2	1	1	1	1	4	2	5	1	2	5	1	5	1	1	2	3	1	54	0	8.0067	2
5	2	1	1	1	1	1	2	3	2	1	2	5	1	4	0	2	1	3	1	62	1	9.90354	2
5	2	1	2	1	1	3	4	5	5	0	4	5	4	3	0	3	1	3	1	51	1	10.309	1
5	2	1	2	1	1	3	3	5	5	1	4	5	4	2	0	3	1	3	1	58	1	9.90354	1
2	5	2	2	1	1	1	4	4	5	1	1	5	1	5	1	2	2	3	1	62	0	10.8198	1
5	5	1	1	1	1	4	4	5	5	1	3	5	4	5	0	2	1	3	1	63	1	0	2
2	2	1	1	1	1	3	4	5	3	0	3	5	3	2	1	3	1	1	1	48	0	12.8992	2
2	5	2	2	1	0	1	2	3	2	1	2	5	4	3	0	3	1	3	1	57	0	0	3
5	5	2	1	1	1	2	3	2	2	1	2	5	1	5	0	2	2	3	1	47	1	9.21044	1
2	2	1	2	1	1	1	3	4	3	1	3	4	2	4	1	3	1	3	1	59	0	10.309	1
5	5	1	1	1	1	4	4	3	2	1	4	5	3	3	0	3	1	1	1	35	1	11.9184	2
4	5	1	2	1	1	2	3	4	4	0	4	5	3	3	1	3	1	1	1	43	1	9.98049	1
5	2	1	1	1	1	2	4	5	5	0	4	5	3	3	0	3	1	3	1	69	1	11.0021	2
5	5	1	2	0	1	4	4	5	2	1	4	4	3	3	1	3	1	3	1	42	1	13.4588	1
2	2	1	1	1	1	2	4	4	4	1	4	4	2	3	1	2	2	3	1	51	0	10.8198	1
2	5	2	1	1	1	2	5	5	5	1	4	5	3	3	0	3	1	3	1	67	0	5.70711	2
2	2	1	2	1	1	1	4	5	3	1	4	5	3	3	1	3	2	1	1	43	0	10.1267	2
2	4	1	1	1	1	4	4	4	3	0	4	5	3	3	1	2	1	1	1	44	0	12.8992	1
4	5	1	2	1	1	3	4	5	5	0	4	4	3	3	0	2	2	2	1	40	1	0	2
5	5	2	1	1	0	5	5	4	5	1	5	5	4	3	0	3	1	3	1	74	1	7.6014	1
4	5	1	2	1	1	4	4	5	4	1	4	5	3	3	0	3	1	1	1	36	1	11.0021	1
5	5	1	2	1	1	1	5	5	5	0	2	5	2	5	1	1	2	3	1	54	1	9.90354	1
5	2	1	1	1	1	3	3	5	5	0	1	5	3	3	1	3	2	1	1	50	1	11.0021	1
3	2	1	1	1	1	3	5	5	3	1	4	4	2	4	1	2	1	2	1	42	0	11.1563	2
4	5	2	2	1	1	4	4	5	5	1	4	5	2	4	0	3	1	2	1	33	1	9.61587	1
2	2	1	2	1	1	5	4	4	5	1	1	5	3	3	1	3	2	3	1	50	0	10.4913	1
5	5	2	1	1	1	1	2	2	2	1	4	5	3	3	0	2	2	3	1	54	1	6.11147	2
5	5	1	1	1	1	4	2	3	5	1	4	5	3	4	0	3	2	3	1	61	1	10.309	2
2	5	1	1	1	1	1	2	5	5	1	4	4	2	4	0	2	2	2	1	55	0	10.4913	2
4	5	2	1	1	1	2	2	2	2	1	5	5	3	3	1	3	2	3	1	66	1	10.5967	1
2	5	1	2	1	1	3	4	5	5	1	3	5	2	3	1	3	2	2	1	40	0	10.8198	1
4	5	1	1	1	1	2	4	4	4	1	3	5	2	5	1	3	1	3	1	58	1	10.8198	1
5	2	1	2	1	1	2	3	5	5	0	4	5	3	3	0	3	2	3	1	67	1	10.5967	2
5	2	1	2	1	1	1	4	5	5	1	4	5	3	3	0	2	1	3	1	69	1	10.309	1
4	2	1	2	1	1	3	4	5	5	1	4	5	3	3	0	3	1	1	1	47	1	0	1
4	5	1	1	1	1	2	3	3	5	1	2	5	3	3	0	2	2	3	0	61	1	0	1
5	5	1	1	1	0	4	4	4	3	0	4	5	2	5	1	2	2	1	0	47	1	11.0021	2
2	2	1	2	1	1	2	3	3	3	0	4	5	3	3	0	3	1	3	1	62	0	0	1
5	2	1	1	1	1	3	2	2	2	0	3	5	3	3	0	4	1	2	1	37	1	12.6115	1
2	2	1	1	1	1	3	4	5	5	0	4	5	3	4	1	2	1	2	1	34	0	11.1563	2
5	2	1	1	1	0	3	5	5	5	0	4	4	3	4	1	3	2	2	1	39	1	11.6953	1
4	2	2	2	1	1	1	3	5	5	1	4	5	2	5	1	2	2	3	1	47	1	10.309	1
5	2	2	2	1	0	5	4	4	4	1	5	5	2	4	1	3	2	3	1	67	1	8.51739	1
4	5	1	2	1	1	4	5	5	5	0	4	5	4	3	0	4	1	1	1	43	1	11.6953	1
3	2	1	1	1	1	4	3	3	4	1	4	5	3	4	0	3	1	1	1	35	0	11.5129	1
5	2	1	1	1	1	1	4	5	4	1	3	5	1	4	0	3	2	3	1	67	1	9.90354	2
5	4	1	1	1	1	2	4	5	5	0	2	4	1	4	1	2	2	3	1	34	1	11.1563	1
4	2	1	2	1	1	2	3	4	4	0	2	5	1	4	0	2	2	3	1	59	1	10.779	1
2	5	1	2	1	1	4	4	5	4	1	3	5	4	3	0	3	1	1	1	25	0	11.0021	3
4	2	2	1	1	1	2	3	5	5	1	5	5	1	5	0	2	2	3	1	75	1	0	1
5	2	2	1	1	1	1	2	2	3	1	5	5	2	4	0	3	2	3	0	68	1	8.69968	2
5	4	1	2	1	1	4	3	5	5	0	3	4	2	4	0	3	2	3	1	71	1	11.1844	1
4	4	1	2	1	1	2	3	3	5	0	3	5	2	4	0	3	2	3	0	68	1	10.5967	2
5	4	1	1	1	0	4	2	2	5	1	3	4	2	4	0	3	2	3	0	69	1	10.8968	3
4	5	2	1	1	1	1	2	2	2	1	5	5	1	5	0	1	2	3	1	72	1	7.6014	1
2	5	2	2	1	1	4	5	5	5	1	4	5	2	3	0	2	1	2	1	38	0	9.21044	1
3	4	1	2	1	1	2	2	2	3	1	1	5	2	3	0	2	2	3	1	73	0	11.0021	1
4	5	1	2	1	1	1	2	3	4	1	5	5	2	4	0	3	1	3	1	55	1	8.0067	1
5	4	1	1	1	1	3	3	5	5	1	2	4	1	4	0	3	2	3	1	65	1	10.8198	1
5	4	1	2	0	0	4	4	5	5	0	4	5	3	3	0	3	2	3	1	80	1	11.5899	1
3	4	1	2	0	0	4	3	5	4	1	4	5	3	3	0	2	1	1	1	37	0	11.5129	1
5	2	2	2	1	1	1	2	3	3	1	5	5	2	4	0	2	2	3	1	68	1	7.31389	1
5	2	2	2	1	1	5	2	3	3	1	5	5	2	5	0	2	2	3	1	68	1	7.37838	1
4	5	1	2	1	1	4	5	4	4	1	3	5	4	3	0	3	2	1	1	34	1	11.1563	1
5	5	1	1	1	1	2	2	4	5	0	2	5	1	4	0	2	2	3	0	78	1	0	1
4	5	1	2	1	1	4	4	4	4	1	4	5	3	3	0	3	1	2	1	40	1	10.8198	1
5	5	1	2	1	1	1	5	4	2	1	3	5	2	4	0	2	1	3	1	62	1	8.0067	1
3	5	2	1	1	1	2	4	4	5	1	4	5	3	4	0	3	1	2	1	44	0	9.90354	1
3	5	1	2	1	1	4	3	5	3	1	4	5	3	4	0	3	1	2	1	39	0	11.0021	1
5	5	1	1	1	1	4	4	3	5	1	5	5	3	3	0	3	2	3	1	59	1	10.4913	1
5	2	1	2	1	1	4	3	2	2	0	4	5	3	2	0	4	1	1	1	51	1	10.309	1
5	5	2	1	1	1	2	2	5	3	1	5	5	1	5	0	3	2	3	1	80	1	0	3
5	2	2	1	1	1	3	3	5	5	1	3	5	3	4	0	2	1	3	1	65	1	0	2
2	5	1	2	1	1	1	2	5	3	1	5	5	2	3	0	2	2	3	1	70	0	0	2
2	2	2	1	1	0	5	2	3	4	1	5	5	4	3	0	1	2	3	0	55	0	8.69968	1
5	5	2	1	1	1	3	3	5	5	1	1	5	2	4	0	3	2	3	1	76	1	10.8198	1
3	5	1	2	1	1	1	5	5	5	0	5	4	4	2	0	4	2	3	1	60	0	10.0859	2
4	2	2	2	1	1	2	3	4	4	1	1	5	2	4	0	3	1	3	1	44	1	11.0021	2
3	5	1	1	1	1	3	3	4	4	1	4	4	3	4	0	3	1	3	0	48	0	10.7144	1
5	5	1	2	1	1	1	3	5	5	0	4	5	3	5	0	2	2	3	1	73	1	7.09091	1
4	2	2	2	1	1	5	2	2	4	1	3	5	2	4	0	2	2	3	1	54	1	0	1
4	5	1	2	1	1	3	5	5	5	1	3	5	2	4	1	2	2	1	0	42	1	10.5967	1
2	5	1	1	1	1	3	3	2	4	0	3	4	2	4	0	2	2	3	1	74	0	9.90354	2
4	4	1	2	1	1	4	4	3	5	0	4	5	4	4	0	2	1	3	1	48	1	11.2898	1
5	5	2	2	1	1	1	3	5	3	1	3	5	3	4	0	2	1	2	1	44	1	8.98732	1
4	5	2	2	1	1	1	2	2	4	1	4	5	3	3	0	2	2	3	1	38	1	9.21044	1
5	4	1	2	1	1	3	4	5	5	1	2	5	2	3	0	3	1	3	1	59	1	10.1267	1
5	4	1	2	0	0	3	3	5	5	1	4	5	1	5	0	2	2	3	0	56	1	9.90354	2
5	2	2	1	1	1	2	3	5	5	1	1	4	2	5	1	1	2	1	0	56	1	9.90354	2
2	5	1	2	1	1	1	3	3	3	1	5	4	3	5	0	2	1	3	1	71	0	0	1
2	5	1	2	1	1	2	4	4	4	1	4	4	3	3	0	3	1	3	1	46	0	10.309	1
4	2	1	1	1	1	2	4	5	4	1	4	5	2	4	1	2	2	3	1	53	1	10.309	2
5	5	2	2	1	1	1	5	5	5	0	5	5	3	3	0	3	2	3	1	74	1	9.99884	1
4	2	1	2	1	1	4	4	4	4	1	4	4	3	3	1	3	1	2	1	34	1	11.9184	1
2	4	1	1	1	1	2	5	4	4	1	3	4	4	2	0	3	2	3	1	71	0	10.8198	2
2	5	1	1	1	1	4	4	5	5	1	4	4	4	3	0	3	2	3	1	70	0	11.0021	1
5	5	1	1	1	1	3	3	5	5	1	3	4	3	4	0	2	2	1	1	48	1	11.0021	1
3	5	1	2	1	1	2	4	5	5	1	4	5	4	3	1	3	2	2	1	37	0	0	1
3	5	1	1	1	1	1	3	4	3	0	4	4	1	5	0	3	2	2	1	43	0	10.5967	3
5	5	1	2	1	1	1	5	5	5	0	5	5	1	3	0	3	2	3	1	72	1	7.09091	1
3	5	1	2	1	1	4	3	5	3	1	4	5	2	3	0	3	1	1	1	26	0	10.1267	1
5	4	1	2	1	1	2	3	2	5	0	5	5	3	4	0	3	2	3	1	74	1	10.6736	2
2	5	1	1	1	0	2	4	5	5	1	3	4	3	3	1	3	1	2	1	38	0	12.2061	1
4	5	1	2	1	1	1	4	5	5	1	2	4	2	3	0	3	1	1	1	49	1	0	1
3	4	1	2	1	1	3	3	4	2	0	3	5	1	5	0	2	1	3	1	54	0	10.0859	2
4	4	1	2	1	1	3	2	4	4	0	3	5	2	4	0	2	2	3	1	76	1	10.5967	2
5	4	1	1	1	1	2	2	4	3	0	3	5	1	5	0	1	2	3	1	77	1	10.5558	2
5	2	1	2	1	1	4	4	4	3	0	4	4	4	2	0	4	1	3	1	52	1	11.1563	1
5	5	1	1	1	1	4	3	3	3	0	3	5	3	3	0	3	1	3	1	53	1	11.9184	1
3	4	1	1	1	1	4	5	5	5	0	4	5	3	3	0	3	1	2	1	38	0	11.9184	2
4	2	1	2	1	1	4	4	5	5	1	4	5	3	3	0	4	1	2	1	38	1	11.5129	1
5	4	1	2	1	0	5	3	3	3	0	5	5	1	5	0	1	2	3	0	82	1	8.88198	1
2	5	1	2	1	1	1	5	5	5	1	4	5	1	5	0	3	1	3	1	51	0	0	2
4	5	1	1	1	1	1	4	4	4	1	5	5	1	5	0	2	1	3	1	66	1	9.39275	2
2	5	1	2	1	1	2	5	5	5	1	4	5	2	3	0	3	1	3	1	46	0	0	1
3	5	1	1	1	1	2	5	5	5	1	2	5	1	5	0	3	2	3	1	58	0	9.90354	2
2	5	1	1	1	1	1	4	5	5	1	5	5	1	5	0	3	2	3	1	59	0	0	2
2	5	1	2	1	1	2	3	4	5	0	1	4	1	5	0	3	2	3	0	78	0	10.309	2
2	5	1	1	0	0	4	4	3	4	0	5	5	2	4	0	2	2	3	1	79	0	10.309	2
2	2	1	2	1	1	2	3	5	3	1	5	5	2	5	0	3	2	3	1	69	0	10.4913	2
5	2	2	1	1	0	1	3	3	4	1	1	5	1	5	0	2	2	3	1	70	1	9.21044	1
4	2	2	1	1	1	1	4	4	4	1	3	4	2	5	0	2	2	3	0	77	1	7.31389	1
4	5	1	2	0	1	4	4	3	3	0	4	5	4	3	0	4	1	1	1	36	1	11.5129	3
4	4	1	2	1	1	2	3	3	3	1	3	4	2	4	0	3	2	3	1	42	1	9.21044	1
5	4	1	1	1	1	4	5	5	5	0	4	5	2	4	0	3	2	3	0	85	1	11.1844	1
5	5	2	2	0	1	4	3	5	3	1	5	5	4	2	0	3	1	3	1	56	1	10.8198	1
5	5	2	1	0	1	4	3	2	4	1	3	4	3	3	1	2	2	3	1	57	1	10.5967	1
5	5	2	2	1	1	5	3	3	3	1	4	5	4	3	0	3	1	3	1	77	1	0	1
3	5	2	2	0	1	1	3	5	2	1	3	5	4	3	0	3	1	1	1	44	0	0	1
4	5	2	2	1	1	1	2	2	5	1	1	5	3	5	0	1	2	2	1	48	1	0	1
5	4	1	2	1	1	3	3	3	3	0	4	5	2	4	0	2	2	3	1	61	1	9.72919	2
3	5	1	1	1	1	4	4	3	3	0	4	5	3	3	0	4	1	1	1	35	0	11.3504	3
3	4	1	1	1	1	4	3	5	3	0	3	5	1	4	1	2	1	3	1	52	0	11.6953	2
4	5	1	1	1	1	3	4	5	5	1	4	5	4	2	1	3	1	1	1	34	1	11.9184	3
2	5	1	1	1	1	2	4	5	5	1	3	4	3	4	1	3	1	1	1	34	0	11.4076	3
2	4	1	1	1	1	4	4	2	5	0	1	5	3	4	0	3	2	3	1	72	0	11.4721	2
5	2	1	2	1	1	5	4	4	4	1	2	5	2	4	0	3	2	3	1	51	1	0	1
2	5	1	2	1	0	1	3	3	3	1	5	4	2	5	0	1	2	3	1	79	0	0	1
4	5	1	1	1	1	3	5	5	5	1	4	4	3	3	1	3	1	1	1	41	1	11.5129	1
5	5	1	1	1	1	3	2	5	3	0	3	5	4	3	0	2	2	3	1	55	1	0	2
5	5	1	2	0	1	3	4	3	5	0	5	5	4	3	0	2	1	3	0	78	1	10.5565	2
3	5	1	2	1	1	4	3	4	2	1	4	4	3	3	0	3	1	3	1	27	0	10.309	1
5	5	1	2	1	1	3	4	4	4	0	3	5	3	3	0	3	2	3	1	53	1	10.309	3
3	5	1	1	1	1	1	5	5	5	1	4	4	3	2	0	3	2	1	0	39	0	11.4076	1
4	5	1	2	1	1	4	3	4	5	0	4	5	2	4	0	3	1	1	1	24	1	10.5967	1
3	5	1	1	1	1	3	4	4	4	1	4	5	3	3	1	4	1	2	1	34	0	11.5129	1
3	2	1	1	1	0	1	2	2	3	1	1	5	1	5	0	3	1	3	1	78	0	7.4961	1
2	5	1	2	1	1	2	3	4	4	0	1	4	2	4	0	2	1	1	1	44	0	0	1
5	4	1	1	1	1	3	2	2	3	0	3	5	2	4	0	3	1	1	1	64	1	10.8198	1
2	5	1	1	1	1	2	4	5	5	1	2	5	3	3	1	3	1	3	1	47	0	11.1563	2
4	4	1	2	1	1	4	4	5	5	0	3	4	3	3	0	2	1	3	1	49	1	11.6953	2
5	4	1	1	1	1	1	4	5	5	0	5	4	2	4	0	2	2	3	1	67	1	10.779	2
5	5	1	1	1	1	1	3	4	2	1	5	5	1	5	0	1	2	3	0	62	1	0	1
5	5	1	2	1	1	4	5	5	5	1	2	5	4	2	0	4	1	3	1	66	1	10.8198	1
3	5	1	1	1	1	2	4	4	4	1	3	4	3	3	1	3	1	3	1	57	0	10.309	2
4	2	1	2	1	1	3	3	4	4	1	5	5	2	3	0	3	2	3	1	71	1	11.0021	1
5	5	1	1	1	1	3	2	2	2	0	4	4	2	4	0	2	1	3	1	64	1	0	2
5	5	1	1	1	1	1	5	5	5	1	5	5	1	5	0	3	1	3	1	80	1	0	1
5	2	1	1	1	1	4	5	4	5	1	3	5	4	2	0	4	2	3	1	73	1	11.0186	1
5	5	2	2	1	1	2	5	5	5	1	2	5	3	4	0	3	2	3	1	28	1	9.90354	1
3	4	1	1	1	1	2	3	4	4	0	5	5	4	3	0	3	1	3	0	70	0	11.0021	1
3	2	2	1	1	1	1	4	4	4	1	3	5	1	5	1	2	2	3	1	51	0	10.5967	1
5	4	1	2	1	1	2	2	2	4	0	5	5	3	3	0	3	2	3	0	84	1	10.779	1
4	5	1	1	1	1	2	3	5	5	0	5	4	3	3	0	3	2	3	1	77	1	10.6454	1
4	5	1	2	1	1	2	3	3	2	0	4	5	3	4	0	1	1	3	0	67	1	10.4913	2
2	5	1	1	1	1	2	4	3	4	1	4	4	4	3	0	3	2	3	0	69	0	10.779	1
5	5	1	1	1	1	4	4	5	5	1	4	4	4	3	0	4	1	3	1	52	1	11.5129	2
2	4	1	1	1	1	3	4	5	5	0	3	5	3	2	0	3	1	1	1	41	0	12.1007	2
4	4	1	1	1	1	4	5	4	4	1	4	4	4	2	0	3	2	3	1	72	1	11.5129	2
2	4	1	1	1	1	4	3	5	4	0	4	5	3	2	0	4	1	3	1	60	0	11.4076	1
3	4	1	1	1	1	4	4	5	3	0	4	5	2	4	0	3	1	2	1	43	0	12.0436	2
4	4	1	2	1	1	4	4	5	3	0	4	5	3	2	0	3	1	2	1	41	1	10.5967	1
2	2	2	1	1	1	5	2	2	4	1	5	5	2	5	0	4	1	3	0	85	0	8.18897	3
3	1	1	1	1	1	2	4	4	4	1	4	4	2	5	0	3	2	1	1	35	0	11.2253	1
5	1	1	2	1	1	1	5	5	5	0	3	5	3	4	1	1	1	3	1	47	1	12.2061	2
5	4	1	2	1	1	2	3	4	4	0	2	4	2	3	0	2	2	3	1	56	1	0	1
5	2	2	1	1	0	3	3	5	5	1	2	5	3	3	0	3	2	3	1	67	1	0	1
4	5	1	2	1	1	3	4	5	4	0	3	4	2	5	0	3	2	3	1	51	1	10.7144	1
5	4	1	1	1	1	3	4	5	5	0	3	4	3	3	0	3	2	3	1	69	1	11.7753	1
5	1	1	1	1	1	3	3	5	5	0	5	5	3	4	0	3	2	3	1	78	1	11.1563	1
5	2	2	2	1	1	1	3	4	3	1	5	5	1	5	0	2	2	3	1	66	1	0	1
4	5	1	1	1	1	3	3	5	5	1	3	5	4	4	0	2	2	3	1	47	1	10.309	2
5	2	2	2	1	1	5	3	3	4	1	5	5	2	4	0	3	2	3	1	73	1	0	2
3	5	1	1	1	1	3	4	5	5	1	4	5	3	3	1	4	1	2	1	32	0	11.9184	2
5	5	1	2	1	0	2	4	5	5	1	4	5	3	3	0	4	1	3	1	61	1	11.5129	1
5	5	2	1	1	1	2	3	2	5	1	3	5	1	5	1	2	1	2	1	55	1	8.24302	1
[truncated: 1,492 more rows]
